# Supplementary material for: miRNA Expression Profiles in Ovarian Endometriosis and Two Types of Ovarian Cancer—Endometriosis-Associated Ovarian Cancer and High-Grade Ovarian Cancer
Source: Int J Mol Sci. 2023 Dec 14;24(24):17470. doi: 10.3390/ijms242417470 (PMC10743418; doi:10.3390/ijms242417470)
Supplement: Supplementary file 1 [file ijms-24-17470-s001.zip]

Archive with 5 entries (5 files):
- miEAA - miRNA Enrichment and Annotation -- Analysis results(1).pdf
- MSall.das
- Table S1.pdf
- Table S2.xlsx
- Table S3.xlsx
