# Supplementary material for: miRNA Expression Profiles in Ovarian Endometriosis and Two Types of Ovarian Cancer—Endometriosis-Associated Ovarian Cancer and High-Grade Ovarian Cancer
Source: Int J Mol Sci. 2023 Dec 14;24(24):17470. doi: 10.3390/ijms242417470 (PMC10743418; doi:10.3390/ijms242417470)
Supplement: Supplementary file 1 [file ijms-24-17470-s001.zip › MSall.das]

DataAssist Software v3.01
Study: MSall
Maximum allowable CT value: 40.0
Include max CT values in calculations: Yes
Exclude outliers among replicates: Yes
Adjust p-values using Benjamini-Hochberg False Discovery Rate: Yes
Normalization method: Endogenous Control
Selected controls: miR191-5p
Reference group: k

File Name	Well	Assay	Type	Sample	Group	CT	Adjusted CT	Omit
C:\Users\bozena.szymanska\Documents\wyniki\wyniki 2021\Maria Szubert\3.sdm-Result Data.txt	H9	miR200b-3p	Target	44	ep	26.692694	26.692694	
C:\Users\bozena.szymanska\Documents\wyniki\wyniki 2021\Maria Szubert\3.sdm-Result Data.txt	H10	miR200b-3p	Target	44	ep	26.660606	26.660606	
C:\Users\bozena.szymanska\Documents\wyniki\wyniki 2021\Maria Szubert\3.sdm-Result Data.txt	A9	miR200b-3p	Target	45	re	19.824596	19.824596	
C:\Users\bozena.szymanska\Documents\wyniki\wyniki 2021\Maria Szubert\3.sdm-Result Data.txt	A10	miR200b-3p	Target	45	re	19.826334	19.826334	
C:\Users\bozena.szymanska\Documents\wyniki\wyniki 2021\Maria Szubert\1.sdm-Result Data.txt	G5	miR125b-1-3p	Target	149	k	24.97283	24.97283	
C:\Users\bozena.szymanska\Documents\wyniki\wyniki 2021\Maria Szubert\1.sdm-Result Data.txt	G6	miR125b-1-3p	Target	149	k	24.980366	24.980366	
C:\Users\bozena.szymanska\Documents\wyniki\wyniki 2021\Maria Szubert\3.sdm-Result Data.txt	B9	miR200b-3p	Target	46	re	18.862377	18.862377	
C:\Users\bozena.szymanska\Documents\wyniki\wyniki 2021\Maria Szubert\3.sdm-Result Data.txt	B10	miR200b-3p	Target	46	re	18.730953	18.730953	
C:\Users\bozena.szymanska\Documents\wyniki\wyniki 2021\Maria Szubert\3.sdm-Result Data.txt	E5	miR125b-1-3p	Target	41	ep	32.24438	32.24438	
C:\Users\bozena.szymanska\Documents\wyniki\wyniki 2021\Maria Szubert\3.sdm-Result Data.txt	E6	miR125b-1-3p	Target	41	ep	31.776411	31.776411	
C:\Users\bozena.szymanska\Documents\wyniki\wyniki 2021\Maria Szubert\3.sdm-Result Data.txt	D5	miR125b-1-3p	Target	40	ep	35.6935	35.6935	
C:\Users\bozena.szymanska\Documents\wyniki\wyniki 2021\Maria Szubert\3.sdm-Result Data.txt	D6	miR125b-1-3p	Target	40	ep	35.476513	35.476513	
C:\Users\bozena.szymanska\Documents\wyniki\wyniki 2021\Maria Szubert\1.sdm-Result Data.txt	A9	miR200b-3p	Target	47	re	20.317171	20.317171	
C:\Users\bozena.szymanska\Documents\wyniki\wyniki 2021\Maria Szubert\1.sdm-Result Data.txt	A10	miR200b-3p	Target	47	re	20.030594	20.030594	
C:\Users\bozena.szymanska\Documents\wyniki\wyniki 2021\Maria Szubert\3.sdm-Result Data.txt	D9	miR200b-3p	Target	40	ep	32.41375	32.41375	
C:\Users\bozena.szymanska\Documents\wyniki\wyniki 2021\Maria Szubert\3.sdm-Result Data.txt	D10	miR200b-3p	Target	40	ep	32.552036	32.552036	
C:\Users\bozena.szymanska\Documents\wyniki\wyniki 2021\Maria Szubert\2.sdm-Result Data.txt	F5	miR125b-1-3p	Target	146	te	27.174465	27.174465	
C:\Users\bozena.szymanska\Documents\wyniki\wyniki 2021\Maria Szubert\2.sdm-Result Data.txt	F6	miR125b-1-3p	Target	146	te	27.464893	27.464893	
C:\Users\bozena.szymanska\Documents\wyniki\wyniki 2021\Maria Szubert\3.sdm-Result Data.txt	E9	miR200b-3p	Target	41	ep	28.334684	28.334684	
C:\Users\bozena.szymanska\Documents\wyniki\wyniki 2021\Maria Szubert\3.sdm-Result Data.txt	E10	miR200b-3p	Target	41	ep	28.236704	28.236704	
C:\Users\bozena.szymanska\Documents\wyniki\wyniki 2021\Maria Szubert\2.sdm-Result Data.txt	E5	miR125b-1-3p	Target	145	te	30.173159	30.173159	
C:\Users\bozena.szymanska\Documents\wyniki\wyniki 2021\Maria Szubert\2.sdm-Result Data.txt	E6	miR125b-1-3p	Target	145	te	30.01975	30.01975	
C:\Users\bozena.szymanska\Documents\wyniki\wyniki 2021\Maria Szubert\3.sdm-Result Data.txt	F5	miR125b-1-3p	Target	148	k	28.30214	28.30214	
C:\Users\bozena.szymanska\Documents\wyniki\wyniki 2021\Maria Szubert\3.sdm-Result Data.txt	F6	miR125b-1-3p	Target	148	k	28.40922	28.40922	
C:\Users\bozena.szymanska\Documents\wyniki\wyniki 2021\Maria Szubert\3.sdm-Result Data.txt	F9	miR200b-3p	Target	42	ep	26.70658	26.70658	
C:\Users\bozena.szymanska\Documents\wyniki\wyniki 2021\Maria Szubert\3.sdm-Result Data.txt	F10	miR200b-3p	Target	42	ep	26.652327	26.652327	
C:\Users\bozena.szymanska\Documents\wyniki\wyniki 2021\Maria Szubert\3.sdm-Result Data.txt	E5	miR125b-1-3p	Target	147	k	30.79706	30.79706	
C:\Users\bozena.szymanska\Documents\wyniki\wyniki 2021\Maria Szubert\3.sdm-Result Data.txt	E6	miR125b-1-3p	Target	147	k	29.763666	29.763666	
C:\Users\bozena.szymanska\Documents\wyniki\wyniki 2021\Maria Szubert\3.sdm-Result Data.txt	G9	miR200b-3p	Target	43	ep	26.772276	26.772276	
C:\Users\bozena.szymanska\Documents\wyniki\wyniki 2021\Maria Szubert\3.sdm-Result Data.txt	G10	miR200b-3p	Target	43	ep	26.579205	26.579205	
C:\Users\bozena.szymanska\Documents\wyniki\wyniki 2021\Maria Szubert\1.sdm-Result Data.txt	B9	miR200b-3p	Target	48	re	21.281094	21.281094	
C:\Users\bozena.szymanska\Documents\wyniki\wyniki 2021\Maria Szubert\1.sdm-Result Data.txt	B10	miR200b-3p	Target	48	re	21.19643	21.19643	
C:\Users\bozena.szymanska\Documents\wyniki\wyniki 2021\Maria Szubert\1.sdm-Result Data.txt	C9	miR200b-3p	Target	49	re	20.077528	20.077528	
C:\Users\bozena.szymanska\Documents\wyniki\wyniki 2021\Maria Szubert\1.sdm-Result Data.txt	C10	miR200b-3p	Target	49	re	19.93585	19.93585	
C:\Users\bozena.szymanska\Documents\wyniki\wyniki 2021\Maria Szubert\3.sdm-Result Data.txt	C5	miR125b-1-3p	Target	39	ep	32.119606	32.119606	
C:\Users\bozena.szymanska\Documents\wyniki\wyniki 2021\Maria Szubert\3.sdm-Result Data.txt	C6	miR125b-1-3p	Target	39	ep	31.842413	31.842413	
C:\Users\bozena.szymanska\Documents\wyniki\wyniki 2021\Maria Szubert\3.sdm-Result Data.txt	G5	miR125b-1-3p	Target	35	ep	35.03757	35.03757	
C:\Users\bozena.szymanska\Documents\wyniki\wyniki 2021\Maria Szubert\3.sdm-Result Data.txt	G6	miR125b-1-3p	Target	35	ep	35.251045	35.251045	
C:\Users\bozena.szymanska\Documents\wyniki\wyniki 2021\Maria Szubert\2.sdm-Result Data.txt	A5	miR125b-1-3p	Target	141	te	28.918941	28.918941	
C:\Users\bozena.szymanska\Documents\wyniki\wyniki 2021\Maria Szubert\2.sdm-Result Data.txt	A6	miR125b-1-3p	Target	141	te	29.141298	29.141298	
C:\Users\bozena.szymanska\Documents\wyniki\wyniki 2021\Maria Szubert\3.sdm-Result Data.txt	H5	miR125b-1-3p	Target	36	ep	31.65453	31.65453	
C:\Users\bozena.szymanska\Documents\wyniki\wyniki 2021\Maria Szubert\3.sdm-Result Data.txt	H6	miR125b-1-3p	Target	36	ep	31.250956	31.250956	
C:\Users\bozena.szymanska\Documents\wyniki\wyniki 2021\Maria Szubert\2.sdm-Result Data.txt	B5	miR125b-1-3p	Target	142	te	31.451674	31.451674	
C:\Users\bozena.szymanska\Documents\wyniki\wyniki 2021\Maria Szubert\2.sdm-Result Data.txt	B6	miR125b-1-3p	Target	142	te	31.173561	31.173561	
C:\Users\bozena.szymanska\Documents\wyniki\wyniki 2021\Maria Szubert\3.sdm-Result Data.txt	A5	miR125b-1-3p	Target	37	ep	32.17968	32.17968	
C:\Users\bozena.szymanska\Documents\wyniki\wyniki 2021\Maria Szubert\3.sdm-Result Data.txt	A6	miR125b-1-3p	Target	37	ep	31.66394	31.66394	
C:\Users\bozena.szymanska\Documents\wyniki\wyniki 2021\Maria Szubert\1.sdm-Result Data.txt	D9	miR200b-3p	Target	50	re	19.562847	19.562847	
C:\Users\bozena.szymanska\Documents\wyniki\wyniki 2021\Maria Szubert\1.sdm-Result Data.txt	D10	miR200b-3p	Target	50	re	19.541609	19.541609	
C:\Users\bozena.szymanska\Documents\wyniki\wyniki 2021\Maria Szubert\2.sdm-Result Data.txt	C5	miR125b-1-3p	Target	143	te	28.855255	28.855255	
C:\Users\bozena.szymanska\Documents\wyniki\wyniki 2021\Maria Szubert\2.sdm-Result Data.txt	C6	miR125b-1-3p	Target	143	te	28.640118	28.640118	
C:\Users\bozena.szymanska\Documents\wyniki\wyniki 2021\Maria Szubert\3.sdm-Result Data.txt	B5	miR125b-1-3p	Target	38	ep	32.70688	32.70688	
C:\Users\bozena.szymanska\Documents\wyniki\wyniki 2021\Maria Szubert\3.sdm-Result Data.txt	B6	miR125b-1-3p	Target	38	ep	32.781986	32.781986	
C:\Users\bozena.szymanska\Documents\wyniki\wyniki 2021\Maria Szubert\2.sdm-Result Data.txt	D5	miR125b-1-3p	Target	144	te	33.89966	33.89966	
C:\Users\bozena.szymanska\Documents\wyniki\wyniki 2021\Maria Szubert\2.sdm-Result Data.txt	D6	miR125b-1-3p	Target	144	te	33.332005	33.332005	
C:\Users\bozena.szymanska\Documents\wyniki\wyniki 2021\Maria Szubert\3.sdm-Result Data.txt	C5	miR125b-1-3p	Target	31	ep	31.94406	31.94406	
C:\Users\bozena.szymanska\Documents\wyniki\wyniki 2021\Maria Szubert\3.sdm-Result Data.txt	C6	miR125b-1-3p	Target	31	ep	32.58393	32.58393	
C:\Users\bozena.szymanska\Documents\wyniki\wyniki 2021\Maria Szubert\3.sdm-Result Data.txt	D5	miR125b-1-3p	Target	32	ep	32.21397	32.21397	
C:\Users\bozena.szymanska\Documents\wyniki\wyniki 2021\Maria Szubert\3.sdm-Result Data.txt	D6	miR125b-1-3p	Target	32	ep	32.40304	32.40304	
C:\Users\bozena.szymanska\Documents\wyniki\wyniki 2021\Maria Szubert\3.sdm-Result Data.txt	E5	miR125b-1-3p	Target	33	ep	39.2324	39.2324	
C:\Users\bozena.szymanska\Documents\wyniki\wyniki 2021\Maria Szubert\3.sdm-Result Data.txt	E6	miR125b-1-3p	Target	33	ep	39.977894	39.977894	
C:\Users\bozena.szymanska\Documents\wyniki\wyniki 2021\Maria Szubert\3.sdm-Result Data.txt	F5	miR125b-1-3p	Target	34	ep	30.10767	30.10767	
C:\Users\bozena.szymanska\Documents\wyniki\wyniki 2021\Maria Szubert\3.sdm-Result Data.txt	F6	miR125b-1-3p	Target	34	ep	30.213375	30.213375	
C:\Users\bozena.szymanska\Documents\wyniki\wyniki 2021\Maria Szubert\2.sdm-Result Data.txt	H5	miR125b-1-3p	Target	140	te	28.750065	28.750065	
C:\Users\bozena.szymanska\Documents\wyniki\wyniki 2021\Maria Szubert\2.sdm-Result Data.txt	H6	miR125b-1-3p	Target	140	te	28.971363	28.971363	
C:\Users\bozena.szymanska\Documents\wyniki\wyniki 2021\Maria Szubert\3.sdm-Result Data.txt	G9	miR200b-3p	Target	35	ep	25.145176	25.145176	
C:\Users\bozena.szymanska\Documents\wyniki\wyniki 2021\Maria Szubert\3.sdm-Result Data.txt	G10	miR200b-3p	Target	35	ep	25.007608	25.007608	
C:\Users\bozena.szymanska\Documents\wyniki\wyniki 2021\Maria Szubert\3.sdm-Result Data.txt	B5	miR125b-1-3p	Target	30	ep	36.26121	36.26121	
C:\Users\bozena.szymanska\Documents\wyniki\wyniki 2021\Maria Szubert\3.sdm-Result Data.txt	B6	miR125b-1-3p	Target	30	ep	37.543594	37.543594	
C:\Users\bozena.szymanska\Documents\wyniki\wyniki 2021\Maria Szubert\3.sdm-Result Data.txt	H9	miR200b-3p	Target	36	ep	27.969992	27.969992	
C:\Users\bozena.szymanska\Documents\wyniki\wyniki 2021\Maria Szubert\3.sdm-Result Data.txt	H10	miR200b-3p	Target	36	ep	28.068895	28.068895	
C:\Users\bozena.szymanska\Documents\wyniki\wyniki 2021\Maria Szubert\3.sdm-Result Data.txt	E9	miR200b-3p	Target	33	ep	24.513151	24.513151	
C:\Users\bozena.szymanska\Documents\wyniki\wyniki 2021\Maria Szubert\3.sdm-Result Data.txt	E10	miR200b-3p	Target	33	ep	24.693708	24.693708	
C:\Users\bozena.szymanska\Documents\wyniki\wyniki 2021\Maria Szubert\2.sdm-Result Data.txt	G5	miR125b-1-3p	Target	139	te	29.416254	29.416254	
C:\Users\bozena.szymanska\Documents\wyniki\wyniki 2021\Maria Szubert\2.sdm-Result Data.txt	G6	miR125b-1-3p	Target	139	te	29.615705	29.615705	
C:\Users\bozena.szymanska\Documents\wyniki\wyniki 2021\Maria Szubert\3.sdm-Result Data.txt	F9	miR200b-3p	Target	34	ep	27.23233	27.23233	
C:\Users\bozena.szymanska\Documents\wyniki\wyniki 2021\Maria Szubert\3.sdm-Result Data.txt	F10	miR200b-3p	Target	34	ep	27.292759	27.292759	
C:\Users\bozena.szymanska\Documents\wyniki\wyniki 2021\Maria Szubert\2.sdm-Result Data.txt	F5	miR125b-1-3p	Target	138	te	27.692005	27.692005	
C:\Users\bozena.szymanska\Documents\wyniki\wyniki 2021\Maria Szubert\2.sdm-Result Data.txt	F6	miR125b-1-3p	Target	138	te	27.969645	27.969645	
C:\Users\bozena.szymanska\Documents\wyniki\wyniki 2021\Maria Szubert\3.sdm-Result Data.txt	C9	miR200b-3p	Target	31	ep	26.366251	26.366251	
C:\Users\bozena.szymanska\Documents\wyniki\wyniki 2021\Maria Szubert\3.sdm-Result Data.txt	C10	miR200b-3p	Target	31	ep	26.209587	26.209587	
C:\Users\bozena.szymanska\Documents\wyniki\wyniki 2021\Maria Szubert\2.sdm-Result Data.txt	E5	miR125b-1-3p	Target	137	te	28.84151	28.84151	
C:\Users\bozena.szymanska\Documents\wyniki\wyniki 2021\Maria Szubert\2.sdm-Result Data.txt	E6	miR125b-1-3p	Target	137	te	28.554914	28.554914	
C:\Users\bozena.szymanska\Documents\wyniki\wyniki 2021\Maria Szubert\3.sdm-Result Data.txt	D9	miR200b-3p	Target	32	ep	28.141102	28.141102	
C:\Users\bozena.szymanska\Documents\wyniki\wyniki 2021\Maria Szubert\3.sdm-Result Data.txt	D10	miR200b-3p	Target	32	ep	28.1997	28.1997	
C:\Users\bozena.szymanska\Documents\wyniki\wyniki 2021\Maria Szubert\2.sdm-Result Data.txt	D5	miR125b-1-3p	Target	136	te	28.826725	28.826725	
C:\Users\bozena.szymanska\Documents\wyniki\wyniki 2021\Maria Szubert\2.sdm-Result Data.txt	D6	miR125b-1-3p	Target	136	te	28.977283	28.977283	
C:\Users\bozena.szymanska\Documents\wyniki\wyniki 2021\Maria Szubert\2.sdm-Result Data.txt	C5	miR125b-1-3p	Target	135	te	29.286608	29.286608	
C:\Users\bozena.szymanska\Documents\wyniki\wyniki 2021\Maria Szubert\2.sdm-Result Data.txt	C6	miR125b-1-3p	Target	135	te	29.030073	29.030073	
C:\Users\bozena.szymanska\Documents\wyniki\wyniki 2021\Maria Szubert\3.sdm-Result Data.txt	B9	miR200b-3p	Target	30	ep	25.965307	25.965307	
C:\Users\bozena.szymanska\Documents\wyniki\wyniki 2021\Maria Szubert\3.sdm-Result Data.txt	B10	miR200b-3p	Target	30	ep	25.879206	25.879206	
C:\Users\bozena.szymanska\Documents\wyniki\wyniki 2021\Maria Szubert\2.sdm-Result Data.txt	B5	miR125b-1-3p	Target	134	te	29.35968	29.35968	
C:\Users\bozena.szymanska\Documents\wyniki\wyniki 2021\Maria Szubert\2.sdm-Result Data.txt	B6	miR125b-1-3p	Target	134	te	29.031055	29.031055	
C:\Users\bozena.szymanska\Documents\wyniki\wyniki 2021\Maria Szubert\3.sdm-Result Data.txt	C9	miR200b-3p	Target	39	ep	26.513536	26.513536	
C:\Users\bozena.szymanska\Documents\wyniki\wyniki 2021\Maria Szubert\3.sdm-Result Data.txt	C10	miR200b-3p	Target	39	ep	26.649046	26.649046	
C:\Users\bozena.szymanska\Documents\wyniki\wyniki 2021\Maria Szubert\3.sdm-Result Data.txt	A9	miR200b-3p	Target	37	ep	26.851368	26.851368	
C:\Users\bozena.szymanska\Documents\wyniki\wyniki 2021\Maria Szubert\3.sdm-Result Data.txt	A10	miR200b-3p	Target	37	ep	26.713339	26.713339	
C:\Users\bozena.szymanska\Documents\wyniki\wyniki 2021\Maria Szubert\3.sdm-Result Data.txt	B9	miR200b-3p	Target	38	ep	25.82615	25.82615	
C:\Users\bozena.szymanska\Documents\wyniki\wyniki 2021\Maria Szubert\3.sdm-Result Data.txt	B10	miR200b-3p	Target	38	ep	25.700586	25.700586	
C:\Users\bozena.szymanska\Documents\wyniki\wyniki 2021\Maria Szubert\3.sdm-Result Data.txt	H5	miR125b-1-3p	Target	28	ep	undetermined	40.0	
C:\Users\bozena.szymanska\Documents\wyniki\wyniki 2021\Maria Szubert\3.sdm-Result Data.txt	H6	miR125b-1-3p	Target	28	ep	undetermined	40.0	
C:\Users\bozena.szymanska\Documents\wyniki\wyniki 2021\Maria Szubert\3.sdm-Result Data.txt	A5	miR125b-1-3p	Target	29	ep	33.661434	33.661434	
C:\Users\bozena.szymanska\Documents\wyniki\wyniki 2021\Maria Szubert\3.sdm-Result Data.txt	A6	miR125b-1-3p	Target	29	ep	33.650295	33.650295	
C:\Users\bozena.szymanska\Documents\wyniki\wyniki 2021\Maria Szubert\3.sdm-Result Data.txt	F5	miR125b-1-3p	Target	26	ep	32.961655	32.961655	
C:\Users\bozena.szymanska\Documents\wyniki\wyniki 2021\Maria Szubert\3.sdm-Result Data.txt	F6	miR125b-1-3p	Target	26	ep	32.592484	32.592484	
C:\Users\bozena.szymanska\Documents\wyniki\wyniki 2021\Maria Szubert\2.sdm-Result Data.txt	H5	miR125b-1-3p	Target	132	te	28.860971	28.860971	
C:\Users\bozena.szymanska\Documents\wyniki\wyniki 2021\Maria Szubert\2.sdm-Result Data.txt	H6	miR125b-1-3p	Target	132	te	28.49257	28.49257	
C:\Users\bozena.szymanska\Documents\wyniki\wyniki 2021\Maria Szubert\3.sdm-Result Data.txt	G5	miR125b-1-3p	Target	27	ep	37.162544	37.162544	
C:\Users\bozena.szymanska\Documents\wyniki\wyniki 2021\Maria Szubert\3.sdm-Result Data.txt	G6	miR125b-1-3p	Target	27	ep	39.53372	39.53372	
C:\Users\bozena.szymanska\Documents\wyniki\wyniki 2021\Maria Szubert\2.sdm-Result Data.txt	A5	miR125b-1-3p	Target	133	te	29.66915	29.66915	
C:\Users\bozena.szymanska\Documents\wyniki\wyniki 2021\Maria Szubert\2.sdm-Result Data.txt	A6	miR125b-1-3p	Target	133	te	29.495539	29.495539	
C:\Users\bozena.szymanska\Documents\wyniki\wyniki 2021\Maria Szubert\2.sdm-Result Data.txt	F5	miR125b-1-3p	Target	130	te	29.767471	29.767471	
C:\Users\bozena.szymanska\Documents\wyniki\wyniki 2021\Maria Szubert\2.sdm-Result Data.txt	F6	miR125b-1-3p	Target	130	te	28.955635	28.955635	
C:\Users\bozena.szymanska\Documents\wyniki\wyniki 2021\Maria Szubert\2.sdm-Result Data.txt	G5	miR125b-1-3p	Target	24	ep	29.106148	29.106148	
C:\Users\bozena.szymanska\Documents\wyniki\wyniki 2021\Maria Szubert\2.sdm-Result Data.txt	G6	miR125b-1-3p	Target	24	ep	29.419647	29.419647	
C:\Users\bozena.szymanska\Documents\wyniki\wyniki 2021\Maria Szubert\2.sdm-Result Data.txt	G5	miR125b-1-3p	Target	131	te	28.559692	28.559692	
C:\Users\bozena.szymanska\Documents\wyniki\wyniki 2021\Maria Szubert\2.sdm-Result Data.txt	G6	miR125b-1-3p	Target	131	te	28.769691	28.769691	
C:\Users\bozena.szymanska\Documents\wyniki\wyniki 2021\Maria Szubert\2.sdm-Result Data.txt	H5	miR125b-1-3p	Target	25	ep	32.863075	32.863075	
C:\Users\bozena.szymanska\Documents\wyniki\wyniki 2021\Maria Szubert\2.sdm-Result Data.txt	H6	miR125b-1-3p	Target	25	ep	34.787174	34.787174	
C:\Users\bozena.szymanska\Documents\wyniki\wyniki 2021\Maria Szubert\2.sdm-Result Data.txt	E5	miR125b-1-3p	Target	22	ep	28.101921	28.101921	
C:\Users\bozena.szymanska\Documents\wyniki\wyniki 2021\Maria Szubert\2.sdm-Result Data.txt	E6	miR125b-1-3p	Target	22	ep	28.025827	28.025827	
C:\Users\bozena.szymanska\Documents\wyniki\wyniki 2021\Maria Szubert\2.sdm-Result Data.txt	F5	miR125b-1-3p	Target	23	ep	27.427341	27.427341	
C:\Users\bozena.szymanska\Documents\wyniki\wyniki 2021\Maria Szubert\2.sdm-Result Data.txt	F6	miR125b-1-3p	Target	23	ep	27.62206	27.62206	
C:\Users\bozena.szymanska\Documents\wyniki\wyniki 2021\Maria Szubert\2.sdm-Result Data.txt	H5	miR125b-1-3p	Target	20	ep	undetermined	40.0	
C:\Users\bozena.szymanska\Documents\wyniki\wyniki 2021\Maria Szubert\2.sdm-Result Data.txt	H6	miR125b-1-3p	Target	20	ep	undetermined	40.0	
C:\Users\bozena.szymanska\Documents\wyniki\wyniki 2021\Maria Szubert\2.sdm-Result Data.txt	D5	miR125b-1-3p	Target	21	ep	30.036516	30.036516	
C:\Users\bozena.szymanska\Documents\wyniki\wyniki 2021\Maria Szubert\2.sdm-Result Data.txt	D6	miR125b-1-3p	Target	21	ep	30.39092	30.39092	
C:\Users\bozena.szymanska\Documents\wyniki\wyniki 2021\Maria Szubert\1.sdm-Result Data.txt	H9	miR200b-3p	Target	62	re	20.739105	20.739105	
C:\Users\bozena.szymanska\Documents\wyniki\wyniki 2021\Maria Szubert\1.sdm-Result Data.txt	H10	miR200b-3p	Target	62	re	20.930002	20.930002	
C:\Users\bozena.szymanska\Documents\wyniki\wyniki 2021\Maria Szubert\2.sdm-Result Data.txt	H5	miR125b-1-3p	Target	168	k	25.477978	25.477978	
C:\Users\bozena.szymanska\Documents\wyniki\wyniki 2021\Maria Szubert\2.sdm-Result Data.txt	H6	miR125b-1-3p	Target	168	k	25.810925	25.810925	
C:\Users\bozena.szymanska\Documents\wyniki\wyniki 2021\Maria Szubert\1.sdm-Result Data.txt	A9	miR200b-3p	Target	63	re	25.308434	25.308434	
C:\Users\bozena.szymanska\Documents\wyniki\wyniki 2021\Maria Szubert\1.sdm-Result Data.txt	A10	miR200b-3p	Target	63	re	25.232344	25.232344	
C:\Users\bozena.szymanska\Documents\wyniki\wyniki 2021\Maria Szubert\2.sdm-Result Data.txt	G5	miR125b-1-3p	Target	167	k	26.678349	26.678349	
C:\Users\bozena.szymanska\Documents\wyniki\wyniki 2021\Maria Szubert\2.sdm-Result Data.txt	G6	miR125b-1-3p	Target	167	k	26.507069	26.507069	
C:\Users\bozena.szymanska\Documents\wyniki\wyniki 2021\Maria Szubert\1.sdm-Result Data.txt	B9	miR200b-3p	Target	64	re	22.235247	22.235247	
C:\Users\bozena.szymanska\Documents\wyniki\wyniki 2021\Maria Szubert\1.sdm-Result Data.txt	B10	miR200b-3p	Target	64	re	22.441517	22.441517	
C:\Users\bozena.szymanska\Documents\wyniki\wyniki 2021\Maria Szubert\1.sdm-Result Data.txt	C9	miR200b-3p	Target	65	re	21.72898	21.72898	
C:\Users\bozena.szymanska\Documents\wyniki\wyniki 2021\Maria Szubert\1.sdm-Result Data.txt	C10	miR200b-3p	Target	65	re	21.61245	21.61245	
C:\Users\bozena.szymanska\Documents\wyniki\wyniki 2021\Maria Szubert\3.sdm-Result Data.txt	A5	miR125b-1-3p	Target	169	k	26.481825	26.481825	
C:\Users\bozena.szymanska\Documents\wyniki\wyniki 2021\Maria Szubert\3.sdm-Result Data.txt	A6	miR125b-1-3p	Target	169	k	26.326048	26.326048	
C:\Users\bozena.szymanska\Documents\wyniki\wyniki 2021\Maria Szubert\1.sdm-Result Data.txt	C11	miR200b-3p	Target	66	rj	22.195717	22.195717	
C:\Users\bozena.szymanska\Documents\wyniki\wyniki 2021\Maria Szubert\1.sdm-Result Data.txt	C12	miR200b-3p	Target	66	rj	22.251554	22.251554	
C:\Users\bozena.szymanska\Documents\wyniki\wyniki 2021\Maria Szubert\1.sdm-Result Data.txt	D11	miR200b-3p	Target	67	rj	18.927671	18.927671	
C:\Users\bozena.szymanska\Documents\wyniki\wyniki 2021\Maria Szubert\1.sdm-Result Data.txt	D12	miR200b-3p	Target	67	rj	18.980654	18.980654	
C:\Users\bozena.szymanska\Documents\wyniki\wyniki 2021\Maria Szubert\1.sdm-Result Data.txt	D9	miR200b-3p	Target	68	rj	21.041904	21.041904	
C:\Users\bozena.szymanska\Documents\wyniki\wyniki 2021\Maria Szubert\1.sdm-Result Data.txt	D10	miR200b-3p	Target	68	rj	21.0951	21.0951	
C:\Users\bozena.szymanska\Documents\wyniki\wyniki 2021\Maria Szubert\1.sdm-Result Data.txt	E9	miR200b-3p	Target	69	rj	19.450073	19.450073	
C:\Users\bozena.szymanska\Documents\wyniki\wyniki 2021\Maria Szubert\1.sdm-Result Data.txt	E10	miR200b-3p	Target	69	rj	19.434687	19.434687	
C:\Users\bozena.szymanska\Documents\wyniki\wyniki 2021\Maria Szubert\2.sdm-Result Data.txt	A1	miR1-3p	Target	15	ep	32.210438	32.210438	
C:\Users\bozena.szymanska\Documents\wyniki\wyniki 2021\Maria Szubert\2.sdm-Result Data.txt	A2	miR1-3p	Target	15	ep	32.015156	32.015156	
C:\Users\bozena.szymanska\Documents\wyniki\wyniki 2021\Maria Szubert\2.sdm-Result Data.txt	D1	miR1-3p	Target	14	gn	31.74449	31.74449	
C:\Users\bozena.szymanska\Documents\wyniki\wyniki 2021\Maria Szubert\2.sdm-Result Data.txt	D2	miR1-3p	Target	14	gn	30.932133	30.932133	
C:\Users\bozena.szymanska\Documents\wyniki\wyniki 2021\Maria Szubert\1.sdm-Result Data.txt	H1	miR1-3p	Target	13	gn	23.99571	23.99571	
C:\Users\bozena.szymanska\Documents\wyniki\wyniki 2021\Maria Szubert\1.sdm-Result Data.txt	H2	miR1-3p	Target	13	gn	24.37436	24.37436	
C:\Users\bozena.szymanska\Documents\wyniki\wyniki 2021\Maria Szubert\3.sdm-Result Data.txt	H1	miR1-3p	Target	13	gn	23.99571	23.99571	
C:\Users\bozena.szymanska\Documents\wyniki\wyniki 2021\Maria Szubert\3.sdm-Result Data.txt	H2	miR1-3p	Target	13	gn	24.37436	24.37436	
C:\Users\bozena.szymanska\Documents\wyniki\wyniki 2021\Maria Szubert\1.sdm-Result Data.txt	G1	miR1-3p	Target	12	gn	32.356003	32.356003	
C:\Users\bozena.szymanska\Documents\wyniki\wyniki 2021\Maria Szubert\1.sdm-Result Data.txt	G2	miR1-3p	Target	12	gn	32.01227	32.01227	
C:\Users\bozena.szymanska\Documents\wyniki\wyniki 2021\Maria Szubert\3.sdm-Result Data.txt	G1	miR1-3p	Target	12	gn	32.356003	32.356003	
C:\Users\bozena.szymanska\Documents\wyniki\wyniki 2021\Maria Szubert\3.sdm-Result Data.txt	G2	miR1-3p	Target	12	gn	32.01227	32.01227	
C:\Users\bozena.szymanska\Documents\wyniki\wyniki 2021\Maria Szubert\2.sdm-Result Data.txt	G1	miR1-3p	Target	19	ep	36.906296	36.906296	
C:\Users\bozena.szymanska\Documents\wyniki\wyniki 2021\Maria Szubert\2.sdm-Result Data.txt	G2	miR1-3p	Target	19	ep	35.506	35.506	
C:\Users\bozena.szymanska\Documents\wyniki\wyniki 2021\Maria Szubert\2.sdm-Result Data.txt	C1	miR1-3p	Target	18	ep	16.305527	16.305527	
C:\Users\bozena.szymanska\Documents\wyniki\wyniki 2021\Maria Szubert\2.sdm-Result Data.txt	C2	miR1-3p	Target	18	ep	16.420982	16.420982	
C:\Users\bozena.szymanska\Documents\wyniki\wyniki 2021\Maria Szubert\1.sdm-Result Data.txt	B1	miR1-3p	Target	17	ep	36.671574	36.671574	
C:\Users\bozena.szymanska\Documents\wyniki\wyniki 2021\Maria Szubert\1.sdm-Result Data.txt	B2	miR1-3p	Target	17	ep	35.17102	35.17102	
C:\Users\bozena.szymanska\Documents\wyniki\wyniki 2021\Maria Szubert\2.sdm-Result Data.txt	B1	miR1-3p	Target	17	ep	28.036953	28.036953	
C:\Users\bozena.szymanska\Documents\wyniki\wyniki 2021\Maria Szubert\2.sdm-Result Data.txt	B2	miR1-3p	Target	17	ep	28.180138	28.180138	
C:\Users\bozena.szymanska\Documents\wyniki\wyniki 2021\Maria Szubert\1.sdm-Result Data.txt	A1	miR1-3p	Target	16	ep	28.49158	28.49158	
C:\Users\bozena.szymanska\Documents\wyniki\wyniki 2021\Maria Szubert\1.sdm-Result Data.txt	A2	miR1-3p	Target	16	ep	28.047932	28.047932	
C:\Users\bozena.szymanska\Documents\wyniki\wyniki 2021\Maria Szubert\1.sdm-Result Data.txt	B5	miR125b-1-3p	Target	17	ep	undetermined	40.0	
C:\Users\bozena.szymanska\Documents\wyniki\wyniki 2021\Maria Szubert\1.sdm-Result Data.txt	B6	miR125b-1-3p	Target	17	ep	undetermined	40.0	
C:\Users\bozena.szymanska\Documents\wyniki\wyniki 2021\Maria Szubert\2.sdm-Result Data.txt	B5	miR125b-1-3p	Target	17	ep	28.64698	28.64698	
C:\Users\bozena.szymanska\Documents\wyniki\wyniki 2021\Maria Szubert\2.sdm-Result Data.txt	B6	miR125b-1-3p	Target	17	ep	28.506994	28.506994	
C:\Users\bozena.szymanska\Documents\wyniki\wyniki 2021\Maria Szubert\2.sdm-Result Data.txt	C5	miR125b-1-3p	Target	18	ep	undetermined	40.0	
C:\Users\bozena.szymanska\Documents\wyniki\wyniki 2021\Maria Szubert\2.sdm-Result Data.txt	C6	miR125b-1-3p	Target	18	ep	undetermined	40.0	
C:\Users\bozena.szymanska\Documents\wyniki\wyniki 2021\Maria Szubert\2.sdm-Result Data.txt	G5	miR125b-1-3p	Target	19	ep	undetermined	40.0	
C:\Users\bozena.szymanska\Documents\wyniki\wyniki 2021\Maria Szubert\2.sdm-Result Data.txt	G6	miR125b-1-3p	Target	19	ep	undetermined	40.0	
C:\Users\bozena.szymanska\Documents\wyniki\wyniki 2021\Maria Szubert\1.sdm-Result Data.txt	E1	miR1-3p	Target	10	gn	22.654318	22.654318	
C:\Users\bozena.szymanska\Documents\wyniki\wyniki 2021\Maria Szubert\1.sdm-Result Data.txt	E2	miR1-3p	Target	10	gn	22.606316	22.606316	
C:\Users\bozena.szymanska\Documents\wyniki\wyniki 2021\Maria Szubert\3.sdm-Result Data.txt	E1	miR1-3p	Target	10	gn	22.654318	22.654318	
C:\Users\bozena.szymanska\Documents\wyniki\wyniki 2021\Maria Szubert\3.sdm-Result Data.txt	E2	miR1-3p	Target	10	gn	22.606316	22.606316	
C:\Users\bozena.szymanska\Documents\wyniki\wyniki 2021\Maria Szubert\1.sdm-Result Data.txt	F1	miR1-3p	Target	11	gn	29.815056	29.815056	
C:\Users\bozena.szymanska\Documents\wyniki\wyniki 2021\Maria Szubert\1.sdm-Result Data.txt	F2	miR1-3p	Target	11	gn	29.519394	29.519394	
C:\Users\bozena.szymanska\Documents\wyniki\wyniki 2021\Maria Szubert\3.sdm-Result Data.txt	F1	miR1-3p	Target	11	gn	29.815056	29.815056	
C:\Users\bozena.szymanska\Documents\wyniki\wyniki 2021\Maria Szubert\3.sdm-Result Data.txt	F2	miR1-3p	Target	11	gn	29.519394	29.519394	
C:\Users\bozena.szymanska\Documents\wyniki\wyniki 2021\Maria Szubert\1.sdm-Result Data.txt	E5	miR125b-1-3p	Target	10	gn	30.171595	30.171595	
C:\Users\bozena.szymanska\Documents\wyniki\wyniki 2021\Maria Szubert\1.sdm-Result Data.txt	E6	miR125b-1-3p	Target	10	gn	30.506567	30.506567	
C:\Users\bozena.szymanska\Documents\wyniki\wyniki 2021\Maria Szubert\3.sdm-Result Data.txt	E5	miR125b-1-3p	Target	10	gn	30.171595	30.171595	
C:\Users\bozena.szymanska\Documents\wyniki\wyniki 2021\Maria Szubert\3.sdm-Result Data.txt	E6	miR125b-1-3p	Target	10	gn	30.506567	30.506567	
C:\Users\bozena.szymanska\Documents\wyniki\wyniki 2021\Maria Szubert\2.sdm-Result Data.txt	H5	miR125b-1-3p	Target	160	k	24.836498	24.836498	
C:\Users\bozena.szymanska\Documents\wyniki\wyniki 2021\Maria Szubert\2.sdm-Result Data.txt	H6	miR125b-1-3p	Target	160	k	25.105309	25.105309	
C:\Users\bozena.szymanska\Documents\wyniki\wyniki 2021\Maria Szubert\1.sdm-Result Data.txt	F5	miR125b-1-3p	Target	11	gn	undetermined	40.0	
C:\Users\bozena.szymanska\Documents\wyniki\wyniki 2021\Maria Szubert\1.sdm-Result Data.txt	F6	miR125b-1-3p	Target	11	gn	undetermined	40.0	
C:\Users\bozena.szymanska\Documents\wyniki\wyniki 2021\Maria Szubert\3.sdm-Result Data.txt	F5	miR125b-1-3p	Target	11	gn	undetermined	40.0	
C:\Users\bozena.szymanska\Documents\wyniki\wyniki 2021\Maria Szubert\3.sdm-Result Data.txt	F6	miR125b-1-3p	Target	11	gn	undetermined	40.0	
C:\Users\bozena.szymanska\Documents\wyniki\wyniki 2021\Maria Szubert\2.sdm-Result Data.txt	A5	miR125b-1-3p	Target	161	k	28.015598	28.015598	
C:\Users\bozena.szymanska\Documents\wyniki\wyniki 2021\Maria Szubert\2.sdm-Result Data.txt	A6	miR125b-1-3p	Target	161	k	27.871542	27.871542	
C:\Users\bozena.szymanska\Documents\wyniki\wyniki 2021\Maria Szubert\1.sdm-Result Data.txt	G5	miR125b-1-3p	Target	12	gn	undetermined	40.0	
C:\Users\bozena.szymanska\Documents\wyniki\wyniki 2021\Maria Szubert\1.sdm-Result Data.txt	G6	miR125b-1-3p	Target	12	gn	undetermined	40.0	
C:\Users\bozena.szymanska\Documents\wyniki\wyniki 2021\Maria Szubert\3.sdm-Result Data.txt	G5	miR125b-1-3p	Target	12	gn	undetermined	40.0	
C:\Users\bozena.szymanska\Documents\wyniki\wyniki 2021\Maria Szubert\3.sdm-Result Data.txt	G6	miR125b-1-3p	Target	12	gn	undetermined	40.0	
C:\Users\bozena.szymanska\Documents\wyniki\wyniki 2021\Maria Szubert\2.sdm-Result Data.txt	B5	miR125b-1-3p	Target	162	k	27.867449	27.867449	
C:\Users\bozena.szymanska\Documents\wyniki\wyniki 2021\Maria Szubert\2.sdm-Result Data.txt	B6	miR125b-1-3p	Target	162	k	27.492863	27.492863	
C:\Users\bozena.szymanska\Documents\wyniki\wyniki 2021\Maria Szubert\1.sdm-Result Data.txt	H5	miR125b-1-3p	Target	13	gn	29.092487	29.092487	
C:\Users\bozena.szymanska\Documents\wyniki\wyniki 2021\Maria Szubert\1.sdm-Result Data.txt	H6	miR125b-1-3p	Target	13	gn	29.057281	29.057281	
C:\Users\bozena.szymanska\Documents\wyniki\wyniki 2021\Maria Szubert\3.sdm-Result Data.txt	H5	miR125b-1-3p	Target	13	gn	29.092487	29.092487	
C:\Users\bozena.szymanska\Documents\wyniki\wyniki 2021\Maria Szubert\3.sdm-Result Data.txt	H6	miR125b-1-3p	Target	13	gn	29.057281	29.057281	
C:\Users\bozena.szymanska\Documents\wyniki\wyniki 2021\Maria Szubert\2.sdm-Result Data.txt	C5	miR125b-1-3p	Target	163	k	27.370974	27.370974	
C:\Users\bozena.szymanska\Documents\wyniki\wyniki 2021\Maria Szubert\2.sdm-Result Data.txt	C6	miR125b-1-3p	Target	163	k	27.249016	27.249016	
C:\Users\bozena.szymanska\Documents\wyniki\wyniki 2021\Maria Szubert\3.sdm-Result Data.txt	F9	miR200b-3p	Target	70	rj	19.599112	19.599112	
C:\Users\bozena.szymanska\Documents\wyniki\wyniki 2021\Maria Szubert\3.sdm-Result Data.txt	F10	miR200b-3p	Target	70	rj	19.701963	19.701963	
C:\Users\bozena.szymanska\Documents\wyniki\wyniki 2021\Maria Szubert\2.sdm-Result Data.txt	D5	miR125b-1-3p	Target	14	gn	undetermined	40.0	
C:\Users\bozena.szymanska\Documents\wyniki\wyniki 2021\Maria Szubert\2.sdm-Result Data.txt	D6	miR125b-1-3p	Target	14	gn	undetermined	40.0	
C:\Users\bozena.szymanska\Documents\wyniki\wyniki 2021\Maria Szubert\2.sdm-Result Data.txt	D5	miR125b-1-3p	Target	164	k	25.861006	25.861006	
C:\Users\bozena.szymanska\Documents\wyniki\wyniki 2021\Maria Szubert\2.sdm-Result Data.txt	D6	miR125b-1-3p	Target	164	k	26.03923	26.03923	
C:\Users\bozena.szymanska\Documents\wyniki\wyniki 2021\Maria Szubert\3.sdm-Result Data.txt	D9	miR200b-3p	Target	72	rs	20.276037	20.276037	
C:\Users\bozena.szymanska\Documents\wyniki\wyniki 2021\Maria Szubert\3.sdm-Result Data.txt	D10	miR200b-3p	Target	72	rs	20.436594	20.436594	
C:\Users\bozena.szymanska\Documents\wyniki\wyniki 2021\Maria Szubert\2.sdm-Result Data.txt	A5	miR125b-1-3p	Target	15	ep	29.732208	29.732208	
C:\Users\bozena.szymanska\Documents\wyniki\wyniki 2021\Maria Szubert\2.sdm-Result Data.txt	A6	miR125b-1-3p	Target	15	ep	29.64248	29.64248	
C:\Users\bozena.szymanska\Documents\wyniki\wyniki 2021\Maria Szubert\2.sdm-Result Data.txt	E5	miR125b-1-3p	Target	165	k	25.879307	25.879307	
C:\Users\bozena.szymanska\Documents\wyniki\wyniki 2021\Maria Szubert\2.sdm-Result Data.txt	E6	miR125b-1-3p	Target	165	k	26.103455	26.103455	
C:\Users\bozena.szymanska\Documents\wyniki\wyniki 2021\Maria Szubert\3.sdm-Result Data.txt	C9	miR200b-3p	Target	71	rs	25.485807	25.485807	
C:\Users\bozena.szymanska\Documents\wyniki\wyniki 2021\Maria Szubert\3.sdm-Result Data.txt	C10	miR200b-3p	Target	71	rs	25.573463	25.573463	
C:\Users\bozena.szymanska\Documents\wyniki\wyniki 2021\Maria Szubert\1.sdm-Result Data.txt	A5	miR125b-1-3p	Target	16	ep	32.28592	32.28592	
C:\Users\bozena.szymanska\Documents\wyniki\wyniki 2021\Maria Szubert\1.sdm-Result Data.txt	A6	miR125b-1-3p	Target	16	ep	33.12914	33.12914	
C:\Users\bozena.szymanska\Documents\wyniki\wyniki 2021\Maria Szubert\2.sdm-Result Data.txt	F5	miR125b-1-3p	Target	166	k	29.509327	29.509327	
C:\Users\bozena.szymanska\Documents\wyniki\wyniki 2021\Maria Szubert\2.sdm-Result Data.txt	F6	miR125b-1-3p	Target	166	k	29.06422	29.06422	
C:\Users\bozena.szymanska\Documents\wyniki\wyniki 2021\Maria Szubert\1.sdm-Result Data.txt	G9	miR200b-3p	Target	53	re	38.319515	38.319515	
C:\Users\bozena.szymanska\Documents\wyniki\wyniki 2021\Maria Szubert\1.sdm-Result Data.txt	G10	miR200b-3p	Target	53	re	39.185814	39.185814	
C:\Users\bozena.szymanska\Documents\wyniki\wyniki 2021\Maria Szubert\2.sdm-Result Data.txt	G5	miR125b-1-3p	Target	159	k	26.451017	26.451017	
C:\Users\bozena.szymanska\Documents\wyniki\wyniki 2021\Maria Szubert\2.sdm-Result Data.txt	G6	miR125b-1-3p	Target	159	k	26.59801	26.59801	
C:\Users\bozena.szymanska\Documents\wyniki\wyniki 2021\Maria Szubert\1.sdm-Result Data.txt	H9	miR200b-3p	Target	54	re	22.700623	22.700623	
C:\Users\bozena.szymanska\Documents\wyniki\wyniki 2021\Maria Szubert\1.sdm-Result Data.txt	H10	miR200b-3p	Target	54	re	22.795927	22.795927	
C:\Users\bozena.szymanska\Documents\wyniki\wyniki 2021\Maria Szubert\2.sdm-Result Data.txt	F5	miR125b-1-3p	Target	158	k	27.095427	27.095427	
C:\Users\bozena.szymanska\Documents\wyniki\wyniki 2021\Maria Szubert\2.sdm-Result Data.txt	F6	miR125b-1-3p	Target	158	k	27.133999	27.133999	
C:\Users\bozena.szymanska\Documents\wyniki\wyniki 2021\Maria Szubert\1.sdm-Result Data.txt	E9	miR200b-3p	Target	51	re	18.755302	18.755302	
C:\Users\bozena.szymanska\Documents\wyniki\wyniki 2021\Maria Szubert\1.sdm-Result Data.txt	E10	miR200b-3p	Target	51	re	19.021116	19.021116	
C:\Users\bozena.szymanska\Documents\wyniki\wyniki 2021\Maria Szubert\2.sdm-Result Data.txt	E5	miR125b-1-3p	Target	157	k	26.55506	26.55506	
C:\Users\bozena.szymanska\Documents\wyniki\wyniki 2021\Maria Szubert\2.sdm-Result Data.txt	E6	miR125b-1-3p	Target	157	k	26.66245	26.66245	
C:\Users\bozena.szymanska\Documents\wyniki\wyniki 2021\Maria Szubert\1.sdm-Result Data.txt	F9	miR200b-3p	Target	52	re	28.92387	28.92387	
C:\Users\bozena.szymanska\Documents\wyniki\wyniki 2021\Maria Szubert\1.sdm-Result Data.txt	F10	miR200b-3p	Target	52	re	29.010324	29.010324	
C:\Users\bozena.szymanska\Documents\wyniki\wyniki 2021\Maria Szubert\2.sdm-Result Data.txt	D5	miR125b-1-3p	Target	156	k	26.58794	26.58794	
C:\Users\bozena.szymanska\Documents\wyniki\wyniki 2021\Maria Szubert\2.sdm-Result Data.txt	D6	miR125b-1-3p	Target	156	k	26.478336	26.478336	
C:\Users\bozena.szymanska\Documents\wyniki\wyniki 2021\Maria Szubert\1.sdm-Result Data.txt	C9	miR200b-3p	Target	57	rj	20.149136	20.149136	
C:\Users\bozena.szymanska\Documents\wyniki\wyniki 2021\Maria Szubert\1.sdm-Result Data.txt	C10	miR200b-3p	Target	57	rj	20.099234	20.099234	
C:\Users\bozena.szymanska\Documents\wyniki\wyniki 2021\Maria Szubert\1.sdm-Result Data.txt	D9	miR200b-3p	Target	58	re	18.666515	18.666515	
C:\Users\bozena.szymanska\Documents\wyniki\wyniki 2021\Maria Szubert\1.sdm-Result Data.txt	D10	miR200b-3p	Target	58	re	18.491604	18.491604	
C:\Users\bozena.szymanska\Documents\wyniki\wyniki 2021\Maria Szubert\1.sdm-Result Data.txt	A9	miR200b-3p	Target	55	re	21.146175	21.146175	
C:\Users\bozena.szymanska\Documents\wyniki\wyniki 2021\Maria Szubert\1.sdm-Result Data.txt	A10	miR200b-3p	Target	55	re	21.064266	21.064266	
C:\Users\bozena.szymanska\Documents\wyniki\wyniki 2021\Maria Szubert\1.sdm-Result Data.txt	B9	miR200b-3p	Target	56	re	21.742958	21.742958	
C:\Users\bozena.szymanska\Documents\wyniki\wyniki 2021\Maria Szubert\1.sdm-Result Data.txt	B10	miR200b-3p	Target	56	re	21.612701	21.612701	
C:\Users\bozena.szymanska\Documents\wyniki\wyniki 2021\Maria Szubert\2.sdm-Result Data.txt	G1	miR1-3p	Target	24	ep	29.084778	29.084778	
C:\Users\bozena.szymanska\Documents\wyniki\wyniki 2021\Maria Szubert\2.sdm-Result Data.txt	G2	miR1-3p	Target	24	ep	28.592691	28.592691	
C:\Users\bozena.szymanska\Documents\wyniki\wyniki 2021\Maria Szubert\2.sdm-Result Data.txt	F1	miR1-3p	Target	23	ep	21.279276	21.279276	
C:\Users\bozena.szymanska\Documents\wyniki\wyniki 2021\Maria Szubert\2.sdm-Result Data.txt	F2	miR1-3p	Target	23	ep	21.306137	21.306137	
C:\Users\bozena.szymanska\Documents\wyniki\wyniki 2021\Maria Szubert\3.sdm-Result Data.txt	F1	miR1-3p	Target	26	ep	29.932005	29.932005	
C:\Users\bozena.szymanska\Documents\wyniki\wyniki 2021\Maria Szubert\3.sdm-Result Data.txt	F2	miR1-3p	Target	26	ep	29.658253	29.658253	
C:\Users\bozena.szymanska\Documents\wyniki\wyniki 2021\Maria Szubert\1.sdm-Result Data.txt	E9	miR200b-3p	Target	59	re	19.860655	19.860655	
C:\Users\bozena.szymanska\Documents\wyniki\wyniki 2021\Maria Szubert\1.sdm-Result Data.txt	E10	miR200b-3p	Target	59	re	19.801077	19.801077	
C:\Users\bozena.szymanska\Documents\wyniki\wyniki 2021\Maria Szubert\1.sdm-Result Data.txt	F7	miR191-5p	Selected Control	69p	rj	24.660713	24.660713	
C:\Users\bozena.szymanska\Documents\wyniki\wyniki 2021\Maria Szubert\1.sdm-Result Data.txt	F8	miR191-5p	Selected Control	69p	rj	24.456757	24.456757	
C:\Users\bozena.szymanska\Documents\wyniki\wyniki 2021\Maria Szubert\2.sdm-Result Data.txt	H1	miR1-3p	Target	25	ep	29.314165	29.314165	
C:\Users\bozena.szymanska\Documents\wyniki\wyniki 2021\Maria Szubert\2.sdm-Result Data.txt	H2	miR1-3p	Target	25	ep	28.908888	28.908888	
C:\Users\bozena.szymanska\Documents\wyniki\wyniki 2021\Maria Szubert\3.sdm-Result Data.txt	H1	miR1-3p	Target	28	ep	30.657547	30.657547	
C:\Users\bozena.szymanska\Documents\wyniki\wyniki 2021\Maria Szubert\3.sdm-Result Data.txt	H2	miR1-3p	Target	28	ep	30.542835	30.542835	
C:\Users\bozena.szymanska\Documents\wyniki\wyniki 2021\Maria Szubert\3.sdm-Result Data.txt	G1	miR1-3p	Target	27	ep	31.786108	31.786108	
C:\Users\bozena.szymanska\Documents\wyniki\wyniki 2021\Maria Szubert\3.sdm-Result Data.txt	G2	miR1-3p	Target	27	ep	31.770924	31.770924	
C:\Users\bozena.szymanska\Documents\wyniki\wyniki 2021\Maria Szubert\3.sdm-Result Data.txt	A1	miR1-3p	Target	29	ep	17.302454	17.302454	
C:\Users\bozena.szymanska\Documents\wyniki\wyniki 2021\Maria Szubert\3.sdm-Result Data.txt	A2	miR1-3p	Target	29	ep	17.145676	17.145676	
C:\Users\bozena.szymanska\Documents\wyniki\wyniki 2021\Maria Szubert\2.sdm-Result Data.txt	H1	miR1-3p	Target	20	ep	38.98077	38.98077	
C:\Users\bozena.szymanska\Documents\wyniki\wyniki 2021\Maria Szubert\2.sdm-Result Data.txt	H2	miR1-3p	Target	20	ep	36.672386	36.672386	
C:\Users\bozena.szymanska\Documents\wyniki\wyniki 2021\Maria Szubert\2.sdm-Result Data.txt	D1	miR1-3p	Target	21	ep	25.829737	25.829737	
C:\Users\bozena.szymanska\Documents\wyniki\wyniki 2021\Maria Szubert\2.sdm-Result Data.txt	D2	miR1-3p	Target	21	ep	25.588171	25.588171	
C:\Users\bozena.szymanska\Documents\wyniki\wyniki 2021\Maria Szubert\2.sdm-Result Data.txt	E1	miR1-3p	Target	22	ep	19.949743	19.949743	
C:\Users\bozena.szymanska\Documents\wyniki\wyniki 2021\Maria Szubert\2.sdm-Result Data.txt	E2	miR1-3p	Target	22	ep	20.056828	20.056828	
C:\Users\bozena.szymanska\Documents\wyniki\wyniki 2021\Maria Szubert\1.sdm-Result Data.txt	H5	miR125b-1-3p	Target	150	k	25.151102	25.151102	
C:\Users\bozena.szymanska\Documents\wyniki\wyniki 2021\Maria Szubert\1.sdm-Result Data.txt	H6	miR125b-1-3p	Target	150	k	25.231325	25.231325	
C:\Users\bozena.szymanska\Documents\wyniki\wyniki 2021\Maria Szubert\2.sdm-Result Data.txt	G5	miR125b-1-3p	Target	151	k	26.641361	26.641361	
C:\Users\bozena.szymanska\Documents\wyniki\wyniki 2021\Maria Szubert\2.sdm-Result Data.txt	G6	miR125b-1-3p	Target	151	k	26.356739	26.356739	
C:\Users\bozena.szymanska\Documents\wyniki\wyniki 2021\Maria Szubert\1.sdm-Result Data.txt	G9	miR200b-3p	Target	61	re	21.27903	21.27903	
C:\Users\bozena.szymanska\Documents\wyniki\wyniki 2021\Maria Szubert\1.sdm-Result Data.txt	G10	miR200b-3p	Target	61	re	21.303682	21.303682	
C:\Users\bozena.szymanska\Documents\wyniki\wyniki 2021\Maria Szubert\2.sdm-Result Data.txt	B5	miR125b-1-3p	Target	154	k	26.372341	26.372341	
C:\Users\bozena.szymanska\Documents\wyniki\wyniki 2021\Maria Szubert\2.sdm-Result Data.txt	B6	miR125b-1-3p	Target	154	k	26.167456	26.167456	
C:\Users\bozena.szymanska\Documents\wyniki\wyniki 2021\Maria Szubert\1.sdm-Result Data.txt	F9	miR200b-3p	Target	60	re	20.37945	20.37945	
C:\Users\bozena.szymanska\Documents\wyniki\wyniki 2021\Maria Szubert\1.sdm-Result Data.txt	F10	miR200b-3p	Target	60	re	20.344067	20.344067	
C:\Users\bozena.szymanska\Documents\wyniki\wyniki 2021\Maria Szubert\2.sdm-Result Data.txt	C5	miR125b-1-3p	Target	155	k	27.21963	27.21963	
C:\Users\bozena.szymanska\Documents\wyniki\wyniki 2021\Maria Szubert\2.sdm-Result Data.txt	C6	miR125b-1-3p	Target	155	k	27.097504	27.097504	
C:\Users\bozena.szymanska\Documents\wyniki\wyniki 2021\Maria Szubert\2.sdm-Result Data.txt	H5	miR125b-1-3p	Target	152	k	29.800417	29.800417	
C:\Users\bozena.szymanska\Documents\wyniki\wyniki 2021\Maria Szubert\2.sdm-Result Data.txt	H6	miR125b-1-3p	Target	152	k	29.561157	29.561157	
C:\Users\bozena.szymanska\Documents\wyniki\wyniki 2021\Maria Szubert\2.sdm-Result Data.txt	A5	miR125b-1-3p	Target	153	k	26.38163	26.38163	
C:\Users\bozena.szymanska\Documents\wyniki\wyniki 2021\Maria Szubert\2.sdm-Result Data.txt	A6	miR125b-1-3p	Target	153	k	26.296509	26.296509	
C:\Users\bozena.szymanska\Documents\wyniki\wyniki 2021\Maria Szubert\3.sdm-Result Data.txt	B1	miR1-3p	Target	38	ep	29.181643	29.181643	
C:\Users\bozena.szymanska\Documents\wyniki\wyniki 2021\Maria Szubert\3.sdm-Result Data.txt	B2	miR1-3p	Target	38	ep	28.964745	28.964745	
C:\Users\bozena.szymanska\Documents\wyniki\wyniki 2021\Maria Szubert\3.sdm-Result Data.txt	C1	miR1-3p	Target	39	ep	29.418077	29.418077	
C:\Users\bozena.szymanska\Documents\wyniki\wyniki 2021\Maria Szubert\3.sdm-Result Data.txt	C2	miR1-3p	Target	39	ep	29.64381	29.64381	
C:\Users\bozena.szymanska\Documents\wyniki\wyniki 2021\Maria Szubert\3.sdm-Result Data.txt	H1	miR1-3p	Target	36	ep	17.641172	17.641172	
C:\Users\bozena.szymanska\Documents\wyniki\wyniki 2021\Maria Szubert\3.sdm-Result Data.txt	H2	miR1-3p	Target	36	ep	17.460732	17.460732	
C:\Users\bozena.szymanska\Documents\wyniki\wyniki 2021\Maria Szubert\3.sdm-Result Data.txt	A1	miR1-3p	Target	37	ep	17.12104	17.12104	
C:\Users\bozena.szymanska\Documents\wyniki\wyniki 2021\Maria Szubert\3.sdm-Result Data.txt	A2	miR1-3p	Target	37	ep	17.126474	17.126474	
C:\Users\bozena.szymanska\Documents\wyniki\wyniki 2021\Maria Szubert\3.sdm-Result Data.txt	F1	miR1-3p	Target	34	ep	30.864435	30.864435	
C:\Users\bozena.szymanska\Documents\wyniki\wyniki 2021\Maria Szubert\3.sdm-Result Data.txt	F2	miR1-3p	Target	34	ep	30.557816	30.557816	
C:\Users\bozena.szymanska\Documents\wyniki\wyniki 2021\Maria Szubert\3.sdm-Result Data.txt	G1	miR1-3p	Target	35	ep	29.879837	29.879837	
C:\Users\bozena.szymanska\Documents\wyniki\wyniki 2021\Maria Szubert\3.sdm-Result Data.txt	G2	miR1-3p	Target	35	ep	30.199787	30.199787	
C:\Users\bozena.szymanska\Documents\wyniki\wyniki 2021\Maria Szubert\1.sdm-Result Data.txt	G9	miR200b-3p	Target	89	rs	21.963518	21.963518	
C:\Users\bozena.szymanska\Documents\wyniki\wyniki 2021\Maria Szubert\1.sdm-Result Data.txt	G10	miR200b-3p	Target	89	rs	21.970516	21.970516	
C:\Users\bozena.szymanska\Documents\wyniki\wyniki 2021\Maria Szubert\1.sdm-Result Data.txt	F9	miR200b-3p	Target	88	rs	24.4503	24.4503	
C:\Users\bozena.szymanska\Documents\wyniki\wyniki 2021\Maria Szubert\1.sdm-Result Data.txt	F10	miR200b-3p	Target	88	rs	24.291666	24.291666	
C:\Users\bozena.szymanska\Documents\wyniki\wyniki 2021\Maria Szubert\1.sdm-Result Data.txt	C9	miR200b-3p	Target	85	rs	22.840084	22.840084	
C:\Users\bozena.szymanska\Documents\wyniki\wyniki 2021\Maria Szubert\1.sdm-Result Data.txt	C10	miR200b-3p	Target	85	rs	22.734573	22.734573	
C:\Users\bozena.szymanska\Documents\wyniki\wyniki 2021\Maria Szubert\1.sdm-Result Data.txt	B9	miR200b-3p	Target	84	rs	27.399916	27.399916	
C:\Users\bozena.szymanska\Documents\wyniki\wyniki 2021\Maria Szubert\1.sdm-Result Data.txt	B10	miR200b-3p	Target	84	rs	27.248455	27.248455	
C:\Users\bozena.szymanska\Documents\wyniki\wyniki 2021\Maria Szubert\1.sdm-Result Data.txt	E9	miR200b-3p	Target	87	rs	21.450788	21.450788	
C:\Users\bozena.szymanska\Documents\wyniki\wyniki 2021\Maria Szubert\1.sdm-Result Data.txt	E10	miR200b-3p	Target	87	rs	21.40534	21.40534	
C:\Users\bozena.szymanska\Documents\wyniki\wyniki 2021\Maria Szubert\1.sdm-Result Data.txt	D9	miR200b-3p	Target	86	rs	19.103848	19.103848	
C:\Users\bozena.szymanska\Documents\wyniki\wyniki 2021\Maria Szubert\1.sdm-Result Data.txt	D10	miR200b-3p	Target	86	rs	18.953165	18.953165	
C:\Users\bozena.szymanska\Documents\wyniki\wyniki 2021\Maria Szubert\1.sdm-Result Data.txt	A9	miR200b-3p	Target	91	rs	24.744457	24.744457	
C:\Users\bozena.szymanska\Documents\wyniki\wyniki 2021\Maria Szubert\1.sdm-Result Data.txt	A10	miR200b-3p	Target	91	rs	24.629406	24.629406	
C:\Users\bozena.szymanska\Documents\wyniki\wyniki 2021\Maria Szubert\1.sdm-Result Data.txt	B9	miR200b-3p	Target	92	rs	22.268936	22.268936	
C:\Users\bozena.szymanska\Documents\wyniki\wyniki 2021\Maria Szubert\1.sdm-Result Data.txt	B10	miR200b-3p	Target	92	rs	22.172194	22.172194	
C:\Users\bozena.szymanska\Documents\wyniki\wyniki 2021\Maria Szubert\1.sdm-Result Data.txt	C9	miR200b-3p	Target	93	rs	22.840918	22.840918	
C:\Users\bozena.szymanska\Documents\wyniki\wyniki 2021\Maria Szubert\1.sdm-Result Data.txt	C10	miR200b-3p	Target	93	rs	22.81382	22.81382	
C:\Users\bozena.szymanska\Documents\wyniki\wyniki 2021\Maria Szubert\1.sdm-Result Data.txt	D9	miR200b-3p	Target	94	rs	17.262682	17.262682	
C:\Users\bozena.szymanska\Documents\wyniki\wyniki 2021\Maria Szubert\1.sdm-Result Data.txt	D10	miR200b-3p	Target	94	rs	17.2344	17.2344	
C:\Users\bozena.szymanska\Documents\wyniki\wyniki 2021\Maria Szubert\3.sdm-Result Data.txt	E5	miR125b-1-3p	Target	181	te	undetermined	40.0	
C:\Users\bozena.szymanska\Documents\wyniki\wyniki 2021\Maria Szubert\3.sdm-Result Data.txt	E6	miR125b-1-3p	Target	181	te	undetermined	40.0	
C:\Users\bozena.szymanska\Documents\wyniki\wyniki 2021\Maria Szubert\1.sdm-Result Data.txt	H9	miR200b-3p	Target	90	rs	21.00517	21.00517	
C:\Users\bozena.szymanska\Documents\wyniki\wyniki 2021\Maria Szubert\1.sdm-Result Data.txt	H10	miR200b-3p	Target	90	rs	21.003475	21.003475	
C:\Users\bozena.szymanska\Documents\wyniki\wyniki 2021\Maria Szubert\3.sdm-Result Data.txt	E1	miR1-3p	Target	33	ep	29.604834	29.604834	
C:\Users\bozena.szymanska\Documents\wyniki\wyniki 2021\Maria Szubert\3.sdm-Result Data.txt	E2	miR1-3p	Target	33	ep	29.697084	29.697084	
C:\Users\bozena.szymanska\Documents\wyniki\wyniki 2021\Maria Szubert\3.sdm-Result Data.txt	D1	miR1-3p	Target	32	ep	21.070068	21.070068	
C:\Users\bozena.szymanska\Documents\wyniki\wyniki 2021\Maria Szubert\3.sdm-Result Data.txt	D2	miR1-3p	Target	32	ep	20.941578	20.941578	
C:\Users\bozena.szymanska\Documents\wyniki\wyniki 2021\Maria Szubert\3.sdm-Result Data.txt	C1	miR1-3p	Target	31	ep	30.157503	30.157503	
C:\Users\bozena.szymanska\Documents\wyniki\wyniki 2021\Maria Szubert\3.sdm-Result Data.txt	C2	miR1-3p	Target	31	ep	29.752075	29.752075	
C:\Users\bozena.szymanska\Documents\wyniki\wyniki 2021\Maria Szubert\3.sdm-Result Data.txt	D5	miR125b-1-3p	Target	180	te	29.27256	29.27256	
C:\Users\bozena.szymanska\Documents\wyniki\wyniki 2021\Maria Szubert\3.sdm-Result Data.txt	D6	miR125b-1-3p	Target	180	te	29.028011	29.028011	
C:\Users\bozena.szymanska\Documents\wyniki\wyniki 2021\Maria Szubert\3.sdm-Result Data.txt	B1	miR1-3p	Target	30	ep	31.609354	31.609354	
C:\Users\bozena.szymanska\Documents\wyniki\wyniki 2021\Maria Szubert\3.sdm-Result Data.txt	B2	miR1-3p	Target	30	ep	30.967318	30.967318	
C:\Users\bozena.szymanska\Documents\wyniki\wyniki 2021\Maria Szubert\1.sdm-Result Data.txt	C1	miR1-3p	Target	49	re	31.12917	31.12917	
C:\Users\bozena.szymanska\Documents\wyniki\wyniki 2021\Maria Szubert\1.sdm-Result Data.txt	C2	miR1-3p	Target	49	re	30.990612	30.990612	
C:\Users\bozena.szymanska\Documents\wyniki\wyniki 2021\Maria Szubert\3.sdm-Result Data.txt	A1	miR1-3p	Target	45	re	22.519405	22.519405	
C:\Users\bozena.szymanska\Documents\wyniki\wyniki 2021\Maria Szubert\3.sdm-Result Data.txt	A2	miR1-3p	Target	45	re	22.49035	22.49035	
C:\Users\bozena.szymanska\Documents\wyniki\wyniki 2021\Maria Szubert\3.sdm-Result Data.txt	B1	miR1-3p	Target	46	re	30.185106	30.185106	
C:\Users\bozena.szymanska\Documents\wyniki\wyniki 2021\Maria Szubert\3.sdm-Result Data.txt	B2	miR1-3p	Target	46	re	30.799389	30.799389	
C:\Users\bozena.szymanska\Documents\wyniki\wyniki 2021\Maria Szubert\1.sdm-Result Data.txt	A1	miR1-3p	Target	47	re	30.681698	30.681698	
C:\Users\bozena.szymanska\Documents\wyniki\wyniki 2021\Maria Szubert\1.sdm-Result Data.txt	A2	miR1-3p	Target	47	re	30.760935	30.760935	
C:\Users\bozena.szymanska\Documents\wyniki\wyniki 2021\Maria Szubert\1.sdm-Result Data.txt	B1	miR1-3p	Target	48	re	29.859215	29.859215	
C:\Users\bozena.szymanska\Documents\wyniki\wyniki 2021\Maria Szubert\1.sdm-Result Data.txt	B2	miR1-3p	Target	48	re	30.044117	30.044117	
C:\Users\bozena.szymanska\Documents\wyniki\wyniki 2021\Maria Szubert\1.sdm-Result Data.txt	E9	miR200b-3p	Target	79	rs	27.541311	27.541311	
C:\Users\bozena.szymanska\Documents\wyniki\wyniki 2021\Maria Szubert\1.sdm-Result Data.txt	E10	miR200b-3p	Target	79	rs	27.498375	27.498375	
C:\Users\bozena.szymanska\Documents\wyniki\wyniki 2021\Maria Szubert\1.sdm-Result Data.txt	D9	miR200b-3p	Target	78	rs	21.528753	21.528753	
C:\Users\bozena.szymanska\Documents\wyniki\wyniki 2021\Maria Szubert\1.sdm-Result Data.txt	D10	miR200b-3p	Target	78	rs	21.414413	21.414413	
C:\Users\bozena.szymanska\Documents\wyniki\wyniki 2021\Maria Szubert\1.sdm-Result Data.txt	C9	miR200b-3p	Target	77	rs	23.195854	23.195854	
C:\Users\bozena.szymanska\Documents\wyniki\wyniki 2021\Maria Szubert\1.sdm-Result Data.txt	C10	miR200b-3p	Target	77	rs	23.225677	23.225677	
C:\Users\bozena.szymanska\Documents\wyniki\wyniki 2021\Maria Szubert\1.sdm-Result Data.txt	B9	miR200b-3p	Target	76	rs	22.033344	22.033344	
C:\Users\bozena.szymanska\Documents\wyniki\wyniki 2021\Maria Szubert\1.sdm-Result Data.txt	B10	miR200b-3p	Target	76	rs	21.953836	21.953836	
C:\Users\bozena.szymanska\Documents\wyniki\wyniki 2021\Maria Szubert\1.sdm-Result Data.txt	A9	miR200b-3p	Target	75	rs	19.738243	19.738243	
C:\Users\bozena.szymanska\Documents\wyniki\wyniki 2021\Maria Szubert\1.sdm-Result Data.txt	A10	miR200b-3p	Target	75	rs	19.794832	19.794832	
C:\Users\bozena.szymanska\Documents\wyniki\wyniki 2021\Maria Szubert\1.sdm-Result Data.txt	H9	miR200b-3p	Target	74	rs	20.86551	20.86551	
C:\Users\bozena.szymanska\Documents\wyniki\wyniki 2021\Maria Szubert\1.sdm-Result Data.txt	H10	miR200b-3p	Target	74	rs	20.90396	20.90396	
C:\Users\bozena.szymanska\Documents\wyniki\wyniki 2021\Maria Szubert\3.sdm-Result Data.txt	B5	miR125b-1-3p	Target	178	k	27.719795	27.719795	
C:\Users\bozena.szymanska\Documents\wyniki\wyniki 2021\Maria Szubert\3.sdm-Result Data.txt	B6	miR125b-1-3p	Target	178	k	27.616922	27.616922	
C:\Users\bozena.szymanska\Documents\wyniki\wyniki 2021\Maria Szubert\1.sdm-Result Data.txt	G9	miR200b-3p	Target	73	rs	21.218199	21.218199	
C:\Users\bozena.szymanska\Documents\wyniki\wyniki 2021\Maria Szubert\1.sdm-Result Data.txt	G10	miR200b-3p	Target	73	rs	21.210024	21.210024	
C:\Users\bozena.szymanska\Documents\wyniki\wyniki 2021\Maria Szubert\3.sdm-Result Data.txt	C5	miR125b-1-3p	Target	179	k	undetermined	40.0	
C:\Users\bozena.szymanska\Documents\wyniki\wyniki 2021\Maria Szubert\3.sdm-Result Data.txt	C6	miR125b-1-3p	Target	179	k	undetermined	40.0	
C:\Users\bozena.szymanska\Documents\wyniki\wyniki 2021\Maria Szubert\1.sdm-Result Data.txt	H9	miR200b-3p	Target	82	rs	22.920076	22.920076	
C:\Users\bozena.szymanska\Documents\wyniki\wyniki 2021\Maria Szubert\1.sdm-Result Data.txt	H10	miR200b-3p	Target	82	rs	22.722162	22.722162	
C:\Users\bozena.szymanska\Documents\wyniki\wyniki 2021\Maria Szubert\3.sdm-Result Data.txt	A5	miR125b-1-3p	Target	177	k	26.140484	26.140484	
C:\Users\bozena.szymanska\Documents\wyniki\wyniki 2021\Maria Szubert\3.sdm-Result Data.txt	A6	miR125b-1-3p	Target	177	k	25.795944	25.795944	
C:\Users\bozena.szymanska\Documents\wyniki\wyniki 2021\Maria Szubert\1.sdm-Result Data.txt	A9	miR200b-3p	Target	83	rs	21.544888	21.544888	
C:\Users\bozena.szymanska\Documents\wyniki\wyniki 2021\Maria Szubert\1.sdm-Result Data.txt	A10	miR200b-3p	Target	83	rs	21.487818	21.487818	
C:\Users\bozena.szymanska\Documents\wyniki\wyniki 2021\Maria Szubert\3.sdm-Result Data.txt	H5	miR125b-1-3p	Target	176	k	26.44131	26.44131	
C:\Users\bozena.szymanska\Documents\wyniki\wyniki 2021\Maria Szubert\3.sdm-Result Data.txt	H6	miR125b-1-3p	Target	176	k	26.716318	26.716318	
C:\Users\bozena.szymanska\Documents\wyniki\wyniki 2021\Maria Szubert\1.sdm-Result Data.txt	F9	miR200b-3p	Target	80	rs	20.95592	20.95592	
C:\Users\bozena.szymanska\Documents\wyniki\wyniki 2021\Maria Szubert\1.sdm-Result Data.txt	F10	miR200b-3p	Target	80	rs	20.993176	20.993176	
C:\Users\bozena.szymanska\Documents\wyniki\wyniki 2021\Maria Szubert\3.sdm-Result Data.txt	G5	miR125b-1-3p	Target	175	k	26.827528	26.827528	
C:\Users\bozena.szymanska\Documents\wyniki\wyniki 2021\Maria Szubert\3.sdm-Result Data.txt	G6	miR125b-1-3p	Target	175	k	27.265947	27.265947	
C:\Users\bozena.szymanska\Documents\wyniki\wyniki 2021\Maria Szubert\1.sdm-Result Data.txt	G9	miR200b-3p	Target	81	rs	22.473576	22.473576	
C:\Users\bozena.szymanska\Documents\wyniki\wyniki 2021\Maria Szubert\1.sdm-Result Data.txt	G10	miR200b-3p	Target	81	rs	22.530397	22.530397	
C:\Users\bozena.szymanska\Documents\wyniki\wyniki 2021\Maria Szubert\3.sdm-Result Data.txt	F5	miR125b-1-3p	Target	174	k	24.501911	24.501911	
C:\Users\bozena.szymanska\Documents\wyniki\wyniki 2021\Maria Szubert\3.sdm-Result Data.txt	F6	miR125b-1-3p	Target	174	k	24.488535	24.488535	
C:\Users\bozena.szymanska\Documents\wyniki\wyniki 2021\Maria Szubert\3.sdm-Result Data.txt	E5	miR125b-1-3p	Target	173	k	26.43338	26.43338	
C:\Users\bozena.szymanska\Documents\wyniki\wyniki 2021\Maria Szubert\3.sdm-Result Data.txt	E6	miR125b-1-3p	Target	173	k	26.710617	26.710617	
C:\Users\bozena.szymanska\Documents\wyniki\wyniki 2021\Maria Szubert\3.sdm-Result Data.txt	D5	miR125b-1-3p	Target	172	k	33.884464	33.884464	
C:\Users\bozena.szymanska\Documents\wyniki\wyniki 2021\Maria Szubert\3.sdm-Result Data.txt	D6	miR125b-1-3p	Target	172	k	33.62815	33.62815	
C:\Users\bozena.szymanska\Documents\wyniki\wyniki 2021\Maria Szubert\3.sdm-Result Data.txt	C5	miR125b-1-3p	Target	171	k	28.033905	28.033905	
C:\Users\bozena.szymanska\Documents\wyniki\wyniki 2021\Maria Szubert\3.sdm-Result Data.txt	C6	miR125b-1-3p	Target	171	k	27.832048	27.832048	
C:\Users\bozena.szymanska\Documents\wyniki\wyniki 2021\Maria Szubert\3.sdm-Result Data.txt	B5	miR125b-1-3p	Target	170	k	27.544733	27.544733	
C:\Users\bozena.szymanska\Documents\wyniki\wyniki 2021\Maria Szubert\3.sdm-Result Data.txt	B6	miR125b-1-3p	Target	170	k	27.17522	27.17522	
C:\Users\bozena.szymanska\Documents\wyniki\wyniki 2021\Maria Szubert\3.sdm-Result Data.txt	F1	miR1-3p	Target	42	ep	29.346025	29.346025	
C:\Users\bozena.szymanska\Documents\wyniki\wyniki 2021\Maria Szubert\3.sdm-Result Data.txt	F2	miR1-3p	Target	42	ep	28.499426	28.499426	
C:\Users\bozena.szymanska\Documents\wyniki\wyniki 2021\Maria Szubert\3.sdm-Result Data.txt	E1	miR1-3p	Target	41	ep	29.340717	29.340717	
C:\Users\bozena.szymanska\Documents\wyniki\wyniki 2021\Maria Szubert\3.sdm-Result Data.txt	E2	miR1-3p	Target	41	ep	28.774117	28.774117	
C:\Users\bozena.szymanska\Documents\wyniki\wyniki 2021\Maria Szubert\3.sdm-Result Data.txt	H1	miR1-3p	Target	44	ep	28.060532	28.060532	
C:\Users\bozena.szymanska\Documents\wyniki\wyniki 2021\Maria Szubert\3.sdm-Result Data.txt	H2	miR1-3p	Target	44	ep	28.00288	28.00288	
C:\Users\bozena.szymanska\Documents\wyniki\wyniki 2021\Maria Szubert\3.sdm-Result Data.txt	G1	miR1-3p	Target	43	ep	16.992237	16.992237	
C:\Users\bozena.szymanska\Documents\wyniki\wyniki 2021\Maria Szubert\3.sdm-Result Data.txt	G2	miR1-3p	Target	43	ep	16.839321	16.839321	
C:\Users\bozena.szymanska\Documents\wyniki\wyniki 2021\Maria Szubert\3.sdm-Result Data.txt	D1	miR1-3p	Target	40	ep	15.614445	15.614445	
C:\Users\bozena.szymanska\Documents\wyniki\wyniki 2021\Maria Szubert\3.sdm-Result Data.txt	D2	miR1-3p	Target	40	ep	15.554165	15.554165	
C:\Users\bozena.szymanska\Documents\wyniki\wyniki 2021\Maria Szubert\1.sdm-Result Data.txt	D1	miR1-3p	Target	58	re	29.722233	29.722233	
C:\Users\bozena.szymanska\Documents\wyniki\wyniki 2021\Maria Szubert\1.sdm-Result Data.txt	D2	miR1-3p	Target	58	re	29.507698	29.507698	
C:\Users\bozena.szymanska\Documents\wyniki\wyniki 2021\Maria Szubert\1.sdm-Result Data.txt	E1	miR1-3p	Target	59	re	25.501457	25.501457	
C:\Users\bozena.szymanska\Documents\wyniki\wyniki 2021\Maria Szubert\1.sdm-Result Data.txt	E2	miR1-3p	Target	59	re	25.602648	25.602648	
C:\Users\bozena.szymanska\Documents\wyniki\wyniki 2021\Maria Szubert\1.sdm-Result Data.txt	B1	miR1-3p	Target	56	re	29.243893	29.243893	
C:\Users\bozena.szymanska\Documents\wyniki\wyniki 2021\Maria Szubert\1.sdm-Result Data.txt	B2	miR1-3p	Target	56	re	29.412415	29.412415	
C:\Users\bozena.szymanska\Documents\wyniki\wyniki 2021\Maria Szubert\1.sdm-Result Data.txt	C1	miR1-3p	Target	57	rj	28.70166	28.70166	
C:\Users\bozena.szymanska\Documents\wyniki\wyniki 2021\Maria Szubert\1.sdm-Result Data.txt	C2	miR1-3p	Target	57	rj	28.662603	28.662603	
C:\Users\bozena.szymanska\Documents\wyniki\wyniki 2021\Maria Szubert\1.sdm-Result Data.txt	E1	miR1-3p	Target	51	re	31.501156	31.501156	
C:\Users\bozena.szymanska\Documents\wyniki\wyniki 2021\Maria Szubert\1.sdm-Result Data.txt	E2	miR1-3p	Target	51	re	30.872774	30.872774	
C:\Users\bozena.szymanska\Documents\wyniki\wyniki 2021\Maria Szubert\1.sdm-Result Data.txt	D1	miR1-3p	Target	50	re	30.7371	30.7371	
C:\Users\bozena.szymanska\Documents\wyniki\wyniki 2021\Maria Szubert\1.sdm-Result Data.txt	D2	miR1-3p	Target	50	re	30.134567	30.134567	
C:\Users\bozena.szymanska\Documents\wyniki\wyniki 2021\Maria Szubert\1.sdm-Result Data.txt	A2	miR1-3p	Target	55	re	30.716122	30.716122	
C:\Users\bozena.szymanska\Documents\wyniki\wyniki 2021\Maria Szubert\1.sdm-Result Data.txt	A11	miR1-3p	Target	55	re	30.635633	30.635633	
C:\Users\bozena.szymanska\Documents\wyniki\wyniki 2021\Maria Szubert\1.sdm-Result Data.txt	A12	miR1-3p	Target	55	re	30.981379	30.981379	
C:\Users\bozena.szymanska\Documents\wyniki\wyniki 2021\Maria Szubert\3.sdm-Result Data.txt	G1	miR1-3p	Target	55	re	31.43364	31.43364	
C:\Users\bozena.szymanska\Documents\wyniki\wyniki 2021\Maria Szubert\3.sdm-Result Data.txt	G2	miR1-3p	Target	55	re	31.007536	31.007536	
C:\Users\bozena.szymanska\Documents\wyniki\wyniki 2021\Maria Szubert\1.sdm-Result Data.txt	H1	miR1-3p	Target	54	re	33.475025	33.475025	
C:\Users\bozena.szymanska\Documents\wyniki\wyniki 2021\Maria Szubert\1.sdm-Result Data.txt	H2	miR1-3p	Target	54	re	32.4252	32.4252	
C:\Users\bozena.szymanska\Documents\wyniki\wyniki 2021\Maria Szubert\1.sdm-Result Data.txt	G1	miR1-3p	Target	53	re	29.42111	29.42111	
C:\Users\bozena.szymanska\Documents\wyniki\wyniki 2021\Maria Szubert\1.sdm-Result Data.txt	G2	miR1-3p	Target	53	re	29.09545	29.09545	
C:\Users\bozena.szymanska\Documents\wyniki\wyniki 2021\Maria Szubert\1.sdm-Result Data.txt	F1	miR1-3p	Target	52	re	29.276478	29.276478	
C:\Users\bozena.szymanska\Documents\wyniki\wyniki 2021\Maria Szubert\1.sdm-Result Data.txt	F2	miR1-3p	Target	52	re	29.379795	29.379795	
C:\Users\bozena.szymanska\Documents\wyniki\wyniki 2021\Maria Szubert\1.sdm-Result Data.txt	D1	miR1-3p	Target	67	rj	28.505804	28.505804	
C:\Users\bozena.szymanska\Documents\wyniki\wyniki 2021\Maria Szubert\1.sdm-Result Data.txt	D2	miR1-3p	Target	67	rj	28.368296	28.368296	
C:\Users\bozena.szymanska\Documents\wyniki\wyniki 2021\Maria Szubert\1.sdm-Result Data.txt	D1	miR1-3p	Target	68	rj	31.312222	31.312222	
C:\Users\bozena.szymanska\Documents\wyniki\wyniki 2021\Maria Szubert\1.sdm-Result Data.txt	D2	miR1-3p	Target	68	rj	31.345882	31.345882	
C:\Users\bozena.szymanska\Documents\wyniki\wyniki 2021\Maria Szubert\1.sdm-Result Data.txt	E1	miR1-3p	Target	69	rj	28.694218	28.694218	
C:\Users\bozena.szymanska\Documents\wyniki\wyniki 2021\Maria Szubert\1.sdm-Result Data.txt	E2	miR1-3p	Target	69	rj	28.884865	28.884865	
C:\Users\bozena.szymanska\Documents\wyniki\wyniki 2021\Maria Szubert\1.sdm-Result Data.txt	H9	miR200b-3p	Target	98	rs	20.679276	20.679276	
C:\Users\bozena.szymanska\Documents\wyniki\wyniki 2021\Maria Szubert\1.sdm-Result Data.txt	H10	miR200b-3p	Target	98	rs	20.845373	20.845373	
C:\Users\bozena.szymanska\Documents\wyniki\wyniki 2021\Maria Szubert\1.sdm-Result Data.txt	G9	miR200b-3p	Target	97	rs	21.894613	21.894613	
C:\Users\bozena.szymanska\Documents\wyniki\wyniki 2021\Maria Szubert\1.sdm-Result Data.txt	G10	miR200b-3p	Target	97	rs	21.7969	21.7969	
C:\Users\bozena.szymanska\Documents\wyniki\wyniki 2021\Maria Szubert\1.sdm-Result Data.txt	F9	miR200b-3p	Target	96	rs	21.843666	21.843666	
C:\Users\bozena.szymanska\Documents\wyniki\wyniki 2021\Maria Szubert\1.sdm-Result Data.txt	F10	miR200b-3p	Target	96	rs	22.006023	22.006023	
C:\Users\bozena.szymanska\Documents\wyniki\wyniki 2021\Maria Szubert\1.sdm-Result Data.txt	E9	miR200b-3p	Target	95	rs	24.04903	24.04903	
C:\Users\bozena.szymanska\Documents\wyniki\wyniki 2021\Maria Szubert\1.sdm-Result Data.txt	E10	miR200b-3p	Target	95	rs	24.0006	24.0006	
C:\Users\bozena.szymanska\Documents\wyniki\wyniki 2021\Maria Szubert\1.sdm-Result Data.txt	A9	miR200b-3p	Target	99	rs	20.943428	20.943428	
C:\Users\bozena.szymanska\Documents\wyniki\wyniki 2021\Maria Szubert\1.sdm-Result Data.txt	A10	miR200b-3p	Target	99	rs	21.001692	21.001692	
C:\Users\bozena.szymanska\Documents\wyniki\wyniki 2021\Maria Szubert\1.sdm-Result Data.txt	F1	miR1-3p	Target	60	re	27.21772	27.21772	
C:\Users\bozena.szymanska\Documents\wyniki\wyniki 2021\Maria Szubert\1.sdm-Result Data.txt	F2	miR1-3p	Target	60	re	26.907219	26.907219	
C:\Users\bozena.szymanska\Documents\wyniki\wyniki 2021\Maria Szubert\1.sdm-Result Data.txt	H2	miR1-3p	Target	62	re	22.205042	22.205042	
C:\Users\bozena.szymanska\Documents\wyniki\wyniki 2021\Maria Szubert\1.sdm-Result Data.txt	B11	miR1-3p	Target	62	re	21.886976	21.886976	
C:\Users\bozena.szymanska\Documents\wyniki\wyniki 2021\Maria Szubert\1.sdm-Result Data.txt	B12	miR1-3p	Target	62	re	21.925898	21.925898	
C:\Users\bozena.szymanska\Documents\wyniki\wyniki 2021\Maria Szubert\3.sdm-Result Data.txt	H1	miR1-3p	Target	62	re	22.780333	22.780333	
C:\Users\bozena.szymanska\Documents\wyniki\wyniki 2021\Maria Szubert\3.sdm-Result Data.txt	H2	miR1-3p	Target	62	re	22.603706	22.603706	
C:\Users\bozena.szymanska\Documents\wyniki\wyniki 2021\Maria Szubert\1.sdm-Result Data.txt	G1	miR1-3p	Target	61	re	29.786257	29.786257	
C:\Users\bozena.szymanska\Documents\wyniki\wyniki 2021\Maria Szubert\1.sdm-Result Data.txt	G2	miR1-3p	Target	61	re	29.536366	29.536366	
C:\Users\bozena.szymanska\Documents\wyniki\wyniki 2021\Maria Szubert\1.sdm-Result Data.txt	B1	miR1-3p	Target	64	re	25.528553	25.528553	
C:\Users\bozena.szymanska\Documents\wyniki\wyniki 2021\Maria Szubert\1.sdm-Result Data.txt	B2	miR1-3p	Target	64	re	25.824072	25.824072	
C:\Users\bozena.szymanska\Documents\wyniki\wyniki 2021\Maria Szubert\1.sdm-Result Data.txt	A1	miR1-3p	Target	63	re	17.047928	17.047928	
C:\Users\bozena.szymanska\Documents\wyniki\wyniki 2021\Maria Szubert\1.sdm-Result Data.txt	A2	miR1-3p	Target	63	re	17.287855	17.287855	
C:\Users\bozena.szymanska\Documents\wyniki\wyniki 2021\Maria Szubert\1.sdm-Result Data.txt	C1	miR1-3p	Target	66	rj	26.879028	26.879028	
C:\Users\bozena.szymanska\Documents\wyniki\wyniki 2021\Maria Szubert\1.sdm-Result Data.txt	C2	miR1-3p	Target	66	rj	27.147987	27.147987	
C:\Users\bozena.szymanska\Documents\wyniki\wyniki 2021\Maria Szubert\1.sdm-Result Data.txt	C1	miR1-3p	Target	65	re	27.80364	27.80364	
C:\Users\bozena.szymanska\Documents\wyniki\wyniki 2021\Maria Szubert\1.sdm-Result Data.txt	C2	miR1-3p	Target	65	re	27.363085	27.363085	
C:\Users\bozena.szymanska\Documents\wyniki\wyniki 2021\Maria Szubert\1.sdm-Result Data.txt	E5	miR125b-1-3p	Target	100	te	26.942883	26.942883	
C:\Users\bozena.szymanska\Documents\wyniki\wyniki 2021\Maria Szubert\1.sdm-Result Data.txt	E6	miR125b-1-3p	Target	100	te	26.483257	26.483257	
C:\Users\bozena.szymanska\Documents\wyniki\wyniki 2021\Maria Szubert\2.sdm-Result Data.txt	A5	miR125b-1-3p	Target	109	te	25.855719	25.855719	
C:\Users\bozena.szymanska\Documents\wyniki\wyniki 2021\Maria Szubert\2.sdm-Result Data.txt	A6	miR125b-1-3p	Target	109	te	26.08078	26.08078	
C:\Users\bozena.szymanska\Documents\wyniki\wyniki 2021\Maria Szubert\1.sdm-Result Data.txt	G5	miR125b-1-3p	Target	107	te	27.71793	27.71793	
C:\Users\bozena.szymanska\Documents\wyniki\wyniki 2021\Maria Szubert\1.sdm-Result Data.txt	G6	miR125b-1-3p	Target	107	te	27.384327	27.384327	
C:\Users\bozena.szymanska\Documents\wyniki\wyniki 2021\Maria Szubert\1.sdm-Result Data.txt	H5	miR125b-1-3p	Target	108	te	26.222868	26.222868	
C:\Users\bozena.szymanska\Documents\wyniki\wyniki 2021\Maria Szubert\1.sdm-Result Data.txt	H6	miR125b-1-3p	Target	108	te	26.018826	26.018826	
C:\Users\bozena.szymanska\Documents\wyniki\wyniki 2021\Maria Szubert\1.sdm-Result Data.txt	E5	miR125b-1-3p	Target	105	te	28.310234	28.310234	
C:\Users\bozena.szymanska\Documents\wyniki\wyniki 2021\Maria Szubert\1.sdm-Result Data.txt	E6	miR125b-1-3p	Target	105	te	28.36329	28.36329	
C:\Users\bozena.szymanska\Documents\wyniki\wyniki 2021\Maria Szubert\1.sdm-Result Data.txt	F5	miR125b-1-3p	Target	106	te	25.42441	25.42441	
C:\Users\bozena.szymanska\Documents\wyniki\wyniki 2021\Maria Szubert\1.sdm-Result Data.txt	F6	miR125b-1-3p	Target	106	te	25.452267	25.452267	
C:\Users\bozena.szymanska\Documents\wyniki\wyniki 2021\Maria Szubert\1.sdm-Result Data.txt	C5	miR125b-1-3p	Target	103	te	27.51852	27.51852	
C:\Users\bozena.szymanska\Documents\wyniki\wyniki 2021\Maria Szubert\1.sdm-Result Data.txt	C6	miR125b-1-3p	Target	103	te	27.395264	27.395264	
C:\Users\bozena.szymanska\Documents\wyniki\wyniki 2021\Maria Szubert\1.sdm-Result Data.txt	D5	miR125b-1-3p	Target	104	te	26.25403	26.25403	
C:\Users\bozena.szymanska\Documents\wyniki\wyniki 2021\Maria Szubert\1.sdm-Result Data.txt	D6	miR125b-1-3p	Target	104	te	26.257917	26.257917	
C:\Users\bozena.szymanska\Documents\wyniki\wyniki 2021\Maria Szubert\1.sdm-Result Data.txt	F5	miR125b-1-3p	Target	101	te	27.100458	27.100458	
C:\Users\bozena.szymanska\Documents\wyniki\wyniki 2021\Maria Szubert\1.sdm-Result Data.txt	F6	miR125b-1-3p	Target	101	te	26.765316	26.765316	
C:\Users\bozena.szymanska\Documents\wyniki\wyniki 2021\Maria Szubert\1.sdm-Result Data.txt	B5	miR125b-1-3p	Target	102	te	31.536688	31.536688	
C:\Users\bozena.szymanska\Documents\wyniki\wyniki 2021\Maria Szubert\1.sdm-Result Data.txt	B6	miR125b-1-3p	Target	102	te	31.39066	31.39066	
C:\Users\bozena.szymanska\Documents\wyniki\wyniki 2021\Maria Szubert\2.sdm-Result Data.txt	F5	miR125b-1-3p	Target	122	te	28.534288	28.534288	
C:\Users\bozena.szymanska\Documents\wyniki\wyniki 2021\Maria Szubert\2.sdm-Result Data.txt	F6	miR125b-1-3p	Target	122	te	28.141731	28.141731	
C:\Users\bozena.szymanska\Documents\wyniki\wyniki 2021\Maria Szubert\2.sdm-Result Data.txt	E5	miR125b-1-3p	Target	121	te	30.96997	30.96997	
C:\Users\bozena.szymanska\Documents\wyniki\wyniki 2021\Maria Szubert\2.sdm-Result Data.txt	E6	miR125b-1-3p	Target	121	te	30.303907	30.303907	
C:\Users\bozena.szymanska\Documents\wyniki\wyniki 2021\Maria Szubert\2.sdm-Result Data.txt	D5	miR125b-1-3p	Target	120	te	28.87449	28.87449	
C:\Users\bozena.szymanska\Documents\wyniki\wyniki 2021\Maria Szubert\2.sdm-Result Data.txt	D6	miR125b-1-3p	Target	120	te	28.744383	28.744383	
C:\Users\bozena.szymanska\Documents\wyniki\wyniki 2021\Maria Szubert\3.sdm-Result Data.txt	A9	miR200b-3p	Target	29	ep	29.04081	29.04081	
C:\Users\bozena.szymanska\Documents\wyniki\wyniki 2021\Maria Szubert\3.sdm-Result Data.txt	A10	miR200b-3p	Target	29	ep	28.85325	28.85325	
C:\Users\bozena.szymanska\Documents\wyniki\wyniki 2021\Maria Szubert\3.sdm-Result Data.txt	H9	miR200b-3p	Target	28	ep	28.350857	28.350857	
C:\Users\bozena.szymanska\Documents\wyniki\wyniki 2021\Maria Szubert\3.sdm-Result Data.txt	H10	miR200b-3p	Target	28	ep	28.421019	28.421019	
C:\Users\bozena.szymanska\Documents\wyniki\wyniki 2021\Maria Szubert\3.sdm-Result Data.txt	G9	miR200b-3p	Target	27	ep	26.395767	26.395767	
C:\Users\bozena.szymanska\Documents\wyniki\wyniki 2021\Maria Szubert\3.sdm-Result Data.txt	G10	miR200b-3p	Target	27	ep	26.29918	26.29918	
C:\Users\bozena.szymanska\Documents\wyniki\wyniki 2021\Maria Szubert\3.sdm-Result Data.txt	F9	miR200b-3p	Target	26	ep	25.244072	25.244072	
C:\Users\bozena.szymanska\Documents\wyniki\wyniki 2021\Maria Szubert\3.sdm-Result Data.txt	F10	miR200b-3p	Target	26	ep	25.29765	25.29765	
C:\Users\bozena.szymanska\Documents\wyniki\wyniki 2021\Maria Szubert\2.sdm-Result Data.txt	A5	miR125b-1-3p	Target	125	te	28.13233	28.13233	
C:\Users\bozena.szymanska\Documents\wyniki\wyniki 2021\Maria Szubert\2.sdm-Result Data.txt	A6	miR125b-1-3p	Target	125	te	27.82771	27.82771	
C:\Users\bozena.szymanska\Documents\wyniki\wyniki 2021\Maria Szubert\2.sdm-Result Data.txt	D9	miR200b-3p	Target	21	ep	25.927765	25.927765	
C:\Users\bozena.szymanska\Documents\wyniki\wyniki 2021\Maria Szubert\2.sdm-Result Data.txt	D10	miR200b-3p	Target	21	ep	26.009993	26.009993	
C:\Users\bozena.szymanska\Documents\wyniki\wyniki 2021\Maria Szubert\2.sdm-Result Data.txt	H9	miR200b-3p	Target	20	ep	35.506123	35.506123	
C:\Users\bozena.szymanska\Documents\wyniki\wyniki 2021\Maria Szubert\2.sdm-Result Data.txt	H10	miR200b-3p	Target	20	ep	35.56091	35.56091	
C:\Users\bozena.szymanska\Documents\wyniki\wyniki 2021\Maria Szubert\2.sdm-Result Data.txt	B5	miR125b-1-3p	Target	126	te	27.73812	27.73812	
C:\Users\bozena.szymanska\Documents\wyniki\wyniki 2021\Maria Szubert\2.sdm-Result Data.txt	B6	miR125b-1-3p	Target	126	te	27.797705	27.797705	
C:\Users\bozena.szymanska\Documents\wyniki\wyniki 2021\Maria Szubert\2.sdm-Result Data.txt	G5	miR125b-1-3p	Target	123	te	30.28132	30.28132	
C:\Users\bozena.szymanska\Documents\wyniki\wyniki 2021\Maria Szubert\2.sdm-Result Data.txt	G6	miR125b-1-3p	Target	123	te	29.960672	29.960672	
C:\Users\bozena.szymanska\Documents\wyniki\wyniki 2021\Maria Szubert\2.sdm-Result Data.txt	H5	miR125b-1-3p	Target	124	te	27.393795	27.393795	
C:\Users\bozena.szymanska\Documents\wyniki\wyniki 2021\Maria Szubert\2.sdm-Result Data.txt	H6	miR125b-1-3p	Target	124	te	27.38927	27.38927	
C:\Users\bozena.szymanska\Documents\wyniki\wyniki 2021\Maria Szubert\2.sdm-Result Data.txt	E5	miR125b-1-3p	Target	129	te	28.59739	28.59739	
C:\Users\bozena.szymanska\Documents\wyniki\wyniki 2021\Maria Szubert\2.sdm-Result Data.txt	E6	miR125b-1-3p	Target	129	te	28.434372	28.434372	
C:\Users\bozena.szymanska\Documents\wyniki\wyniki 2021\Maria Szubert\2.sdm-Result Data.txt	H9	miR200b-3p	Target	25	ep	31.205297	31.205297	
C:\Users\bozena.szymanska\Documents\wyniki\wyniki 2021\Maria Szubert\2.sdm-Result Data.txt	H10	miR200b-3p	Target	25	ep	31.22672	31.22672	
C:\Users\bozena.szymanska\Documents\wyniki\wyniki 2021\Maria Szubert\2.sdm-Result Data.txt	G9	miR200b-3p	Target	24	ep	26.57202	26.57202	
C:\Users\bozena.szymanska\Documents\wyniki\wyniki 2021\Maria Szubert\2.sdm-Result Data.txt	G10	miR200b-3p	Target	24	ep	26.519295	26.519295	
C:\Users\bozena.szymanska\Documents\wyniki\wyniki 2021\Maria Szubert\2.sdm-Result Data.txt	C5	miR125b-1-3p	Target	127	te	33.011227	33.011227	
C:\Users\bozena.szymanska\Documents\wyniki\wyniki 2021\Maria Szubert\2.sdm-Result Data.txt	C6	miR125b-1-3p	Target	127	te	31.169313	31.169313	
C:\Users\bozena.szymanska\Documents\wyniki\wyniki 2021\Maria Szubert\2.sdm-Result Data.txt	F9	miR200b-3p	Target	23	ep	28.168196	28.168196	
C:\Users\bozena.szymanska\Documents\wyniki\wyniki 2021\Maria Szubert\2.sdm-Result Data.txt	F10	miR200b-3p	Target	23	ep	28.32398	28.32398	
C:\Users\bozena.szymanska\Documents\wyniki\wyniki 2021\Maria Szubert\2.sdm-Result Data.txt	D5	miR125b-1-3p	Target	128	te	29.220633	29.220633	
C:\Users\bozena.szymanska\Documents\wyniki\wyniki 2021\Maria Szubert\2.sdm-Result Data.txt	D6	miR125b-1-3p	Target	128	te	29.027584	29.027584	
C:\Users\bozena.szymanska\Documents\wyniki\wyniki 2021\Maria Szubert\2.sdm-Result Data.txt	E9	miR200b-3p	Target	22	ep	30.068327	30.068327	
C:\Users\bozena.szymanska\Documents\wyniki\wyniki 2021\Maria Szubert\2.sdm-Result Data.txt	E10	miR200b-3p	Target	22	ep	29.718012	29.718012	
C:\Users\bozena.szymanska\Documents\wyniki\wyniki 2021\Maria Szubert\2.sdm-Result Data.txt	C5	miR125b-1-3p	Target	111	te	26.191414	26.191414	
C:\Users\bozena.szymanska\Documents\wyniki\wyniki 2021\Maria Szubert\2.sdm-Result Data.txt	C6	miR125b-1-3p	Target	111	te	26.142982	26.142982	
C:\Users\bozena.szymanska\Documents\wyniki\wyniki 2021\Maria Szubert\2.sdm-Result Data.txt	B5	miR125b-1-3p	Target	110	te	29.442812	29.442812	
C:\Users\bozena.szymanska\Documents\wyniki\wyniki 2021\Maria Szubert\2.sdm-Result Data.txt	B6	miR125b-1-3p	Target	110	te	29.536474	29.536474	
C:\Users\bozena.szymanska\Documents\wyniki\wyniki 2021\Maria Szubert\1.sdm-Result Data.txt	A11	miR200b-3p	Target	16	ep	26.873404	26.873404	
C:\Users\bozena.szymanska\Documents\wyniki\wyniki 2021\Maria Szubert\1.sdm-Result Data.txt	A12	miR200b-3p	Target	16	ep	26.542994	26.542994	
C:\Users\bozena.szymanska\Documents\wyniki\wyniki 2021\Maria Szubert\2.sdm-Result Data.txt	A9	miR200b-3p	Target	15	ep	27.234865	27.234865	
C:\Users\bozena.szymanska\Documents\wyniki\wyniki 2021\Maria Szubert\2.sdm-Result Data.txt	A10	miR200b-3p	Target	15	ep	27.289408	27.289408	
C:\Users\bozena.szymanska\Documents\wyniki\wyniki 2021\Maria Szubert\2.sdm-Result Data.txt	C9	miR200b-3p	Target	18	ep	32.435184	32.435184	
C:\Users\bozena.szymanska\Documents\wyniki\wyniki 2021\Maria Szubert\2.sdm-Result Data.txt	C10	miR200b-3p	Target	18	ep	32.319675	32.319675	
C:\Users\bozena.szymanska\Documents\wyniki\wyniki 2021\Maria Szubert\1.sdm-Result Data.txt	B11	miR200b-3p	Target	17	ep	36.531086	36.531086	
C:\Users\bozena.szymanska\Documents\wyniki\wyniki 2021\Maria Szubert\1.sdm-Result Data.txt	B12	miR200b-3p	Target	17	ep	36.745808	36.745808	
C:\Users\bozena.szymanska\Documents\wyniki\wyniki 2021\Maria Szubert\2.sdm-Result Data.txt	B9	miR200b-3p	Target	17	ep	27.893764	27.893764	
C:\Users\bozena.szymanska\Documents\wyniki\wyniki 2021\Maria Szubert\2.sdm-Result Data.txt	B10	miR200b-3p	Target	17	ep	27.906729	27.906729	
C:\Users\bozena.szymanska\Documents\wyniki\wyniki 2021\Maria Szubert\2.sdm-Result Data.txt	G9	miR200b-3p	Target	19	ep	31.57192	31.57192	
C:\Users\bozena.szymanska\Documents\wyniki\wyniki 2021\Maria Szubert\2.sdm-Result Data.txt	G10	miR200b-3p	Target	19	ep	31.480553	31.480553	
C:\Users\bozena.szymanska\Documents\wyniki\wyniki 2021\Maria Szubert\2.sdm-Result Data.txt	D5	miR125b-1-3p	Target	112	te	28.861568	28.861568	
C:\Users\bozena.szymanska\Documents\wyniki\wyniki 2021\Maria Szubert\2.sdm-Result Data.txt	D6	miR125b-1-3p	Target	112	te	28.934546	28.934546	
C:\Users\bozena.szymanska\Documents\wyniki\wyniki 2021\Maria Szubert\2.sdm-Result Data.txt	E5	miR125b-1-3p	Target	113	te	30.892294	30.892294	
C:\Users\bozena.szymanska\Documents\wyniki\wyniki 2021\Maria Szubert\2.sdm-Result Data.txt	E6	miR125b-1-3p	Target	113	te	30.8458	30.8458	
C:\Users\bozena.szymanska\Documents\wyniki\wyniki 2021\Maria Szubert\1.sdm-Result Data.txt	E9	miR200b-3p	Target	10	gn	35.51096	35.51096	
C:\Users\bozena.szymanska\Documents\wyniki\wyniki 2021\Maria Szubert\1.sdm-Result Data.txt	E10	miR200b-3p	Target	10	gn	35.737793	35.737793	
C:\Users\bozena.szymanska\Documents\wyniki\wyniki 2021\Maria Szubert\3.sdm-Result Data.txt	E9	miR200b-3p	Target	10	gn	35.51096	35.51096	
C:\Users\bozena.szymanska\Documents\wyniki\wyniki 2021\Maria Szubert\3.sdm-Result Data.txt	E10	miR200b-3p	Target	10	gn	35.737793	35.737793	
C:\Users\bozena.szymanska\Documents\wyniki\wyniki 2021\Maria Szubert\2.sdm-Result Data.txt	F5	miR125b-1-3p	Target	114	te	28.456707	28.456707	
C:\Users\bozena.szymanska\Documents\wyniki\wyniki 2021\Maria Szubert\2.sdm-Result Data.txt	F6	miR125b-1-3p	Target	114	te	28.507284	28.507284	
C:\Users\bozena.szymanska\Documents\wyniki\wyniki 2021\Maria Szubert\2.sdm-Result Data.txt	G5	miR125b-1-3p	Target	115	te	30.03329	30.03329	
C:\Users\bozena.szymanska\Documents\wyniki\wyniki 2021\Maria Szubert\2.sdm-Result Data.txt	G6	miR125b-1-3p	Target	115	te	31.295694	31.295694	
C:\Users\bozena.szymanska\Documents\wyniki\wyniki 2021\Maria Szubert\1.sdm-Result Data.txt	G9	miR200b-3p	Target	12	gn	33.16464	33.16464	
C:\Users\bozena.szymanska\Documents\wyniki\wyniki 2021\Maria Szubert\1.sdm-Result Data.txt	G10	miR200b-3p	Target	12	gn	33.347427	33.347427	
C:\Users\bozena.szymanska\Documents\wyniki\wyniki 2021\Maria Szubert\3.sdm-Result Data.txt	G9	miR200b-3p	Target	12	gn	33.16464	33.16464	
C:\Users\bozena.szymanska\Documents\wyniki\wyniki 2021\Maria Szubert\3.sdm-Result Data.txt	G10	miR200b-3p	Target	12	gn	33.347427	33.347427	
C:\Users\bozena.szymanska\Documents\wyniki\wyniki 2021\Maria Szubert\2.sdm-Result Data.txt	H5	miR125b-1-3p	Target	116	te	27.515839	27.515839	
C:\Users\bozena.szymanska\Documents\wyniki\wyniki 2021\Maria Szubert\2.sdm-Result Data.txt	H6	miR125b-1-3p	Target	116	te	28.086151	28.086151	
C:\Users\bozena.szymanska\Documents\wyniki\wyniki 2021\Maria Szubert\1.sdm-Result Data.txt	F9	miR200b-3p	Target	11	gn	31.22331	31.22331	
C:\Users\bozena.szymanska\Documents\wyniki\wyniki 2021\Maria Szubert\1.sdm-Result Data.txt	F10	miR200b-3p	Target	11	gn	31.307428	31.307428	
C:\Users\bozena.szymanska\Documents\wyniki\wyniki 2021\Maria Szubert\3.sdm-Result Data.txt	F9	miR200b-3p	Target	11	gn	31.22331	31.22331	
C:\Users\bozena.szymanska\Documents\wyniki\wyniki 2021\Maria Szubert\3.sdm-Result Data.txt	F10	miR200b-3p	Target	11	gn	31.307428	31.307428	
C:\Users\bozena.szymanska\Documents\wyniki\wyniki 2021\Maria Szubert\2.sdm-Result Data.txt	A5	miR125b-1-3p	Target	117	te	26.029482	26.029482	
C:\Users\bozena.szymanska\Documents\wyniki\wyniki 2021\Maria Szubert\2.sdm-Result Data.txt	A6	miR125b-1-3p	Target	117	te	26.09018	26.09018	
C:\Users\bozena.szymanska\Documents\wyniki\wyniki 2021\Maria Szubert\2.sdm-Result Data.txt	B5	miR125b-1-3p	Target	118	te	29.06567	29.06567	
C:\Users\bozena.szymanska\Documents\wyniki\wyniki 2021\Maria Szubert\2.sdm-Result Data.txt	B6	miR125b-1-3p	Target	118	te	29.019377	29.019377	
C:\Users\bozena.szymanska\Documents\wyniki\wyniki 2021\Maria Szubert\2.sdm-Result Data.txt	D9	miR200b-3p	Target	14	gn	30.541267	30.541267	
C:\Users\bozena.szymanska\Documents\wyniki\wyniki 2021\Maria Szubert\2.sdm-Result Data.txt	D10	miR200b-3p	Target	14	gn	30.61805	30.61805	
C:\Users\bozena.szymanska\Documents\wyniki\wyniki 2021\Maria Szubert\1.sdm-Result Data.txt	H9	miR200b-3p	Target	13	gn	27.033493	27.033493	
C:\Users\bozena.szymanska\Documents\wyniki\wyniki 2021\Maria Szubert\1.sdm-Result Data.txt	H10	miR200b-3p	Target	13	gn	26.910858	26.910858	
C:\Users\bozena.szymanska\Documents\wyniki\wyniki 2021\Maria Szubert\3.sdm-Result Data.txt	H9	miR200b-3p	Target	13	gn	27.033493	27.033493	
C:\Users\bozena.szymanska\Documents\wyniki\wyniki 2021\Maria Szubert\3.sdm-Result Data.txt	H10	miR200b-3p	Target	13	gn	26.910858	26.910858	
C:\Users\bozena.szymanska\Documents\wyniki\wyniki 2021\Maria Szubert\2.sdm-Result Data.txt	C5	miR125b-1-3p	Target	119	te	26.239275	26.239275	
C:\Users\bozena.szymanska\Documents\wyniki\wyniki 2021\Maria Szubert\2.sdm-Result Data.txt	C6	miR125b-1-3p	Target	119	te	26.227976	26.227976	
C:\Users\bozena.szymanska\Documents\wyniki\wyniki 2021\Maria Szubert\3.sdm-Result Data.txt	G5	miR125b-1-3p	Target	ntc		undetermined	40.0	x (sample omitted)
C:\Users\bozena.szymanska\Documents\wyniki\wyniki 2021\Maria Szubert\3.sdm-Result Data.txt	G6	miR125b-1-3p	Target	ntc		undetermined	40.0	x (sample omitted)
C:\Users\bozena.szymanska\Documents\wyniki\wyniki 2021\Maria Szubert\3.sdm-Result Data.txt	H5	miR125b-1-3p	Target	ntc		undetermined	40.0	x (sample omitted)
C:\Users\bozena.szymanska\Documents\wyniki\wyniki 2021\Maria Szubert\3.sdm-Result Data.txt	H6	miR125b-1-3p	Target	ntc		undetermined	40.0	x (sample omitted)
C:\Users\bozena.szymanska\Documents\wyniki\wyniki 2021\Maria Szubert\1.sdm-Result Data.txt	C7	miR191-5p	Selected Control	103	te	22.848093	22.848093	
C:\Users\bozena.szymanska\Documents\wyniki\wyniki 2021\Maria Szubert\1.sdm-Result Data.txt	C8	miR191-5p	Selected Control	103	te	22.701065	22.701065	
C:\Users\bozena.szymanska\Documents\wyniki\wyniki 2021\Maria Szubert\1.sdm-Result Data.txt	B7	miR191-5p	Selected Control	102	te	22.011786	22.011786	
C:\Users\bozena.szymanska\Documents\wyniki\wyniki 2021\Maria Szubert\1.sdm-Result Data.txt	B8	miR191-5p	Selected Control	102	te	21.855267	21.855267	
C:\Users\bozena.szymanska\Documents\wyniki\wyniki 2021\Maria Szubert\1.sdm-Result Data.txt	F9	miR191-5p	Selected Control	101	te	26.017166	26.017166	
C:\Users\bozena.szymanska\Documents\wyniki\wyniki 2021\Maria Szubert\1.sdm-Result Data.txt	F10	miR191-5p	Selected Control	101	te	26.051458	26.051458	
C:\Users\bozena.szymanska\Documents\wyniki\wyniki 2021\Maria Szubert\1.sdm-Result Data.txt	E9	miR191-5p	Selected Control	100	te	27.80359	27.80359	
C:\Users\bozena.szymanska\Documents\wyniki\wyniki 2021\Maria Szubert\1.sdm-Result Data.txt	E10	miR191-5p	Selected Control	100	te	27.572578	27.572578	
C:\Users\bozena.szymanska\Documents\wyniki\wyniki 2021\Maria Szubert\1.sdm-Result Data.txt	F9	miR200b-3p	Target	69p	rj	22.456152	22.456152	
C:\Users\bozena.szymanska\Documents\wyniki\wyniki 2021\Maria Szubert\1.sdm-Result Data.txt	F10	miR200b-3p	Target	69p	rj	22.519045	22.519045	
C:\Users\bozena.szymanska\Documents\wyniki\wyniki 2021\Maria Szubert\3.sdm-Result Data.txt	H1	miR1-3p	Target	176	k	23.590385	23.590385	
C:\Users\bozena.szymanska\Documents\wyniki\wyniki 2021\Maria Szubert\3.sdm-Result Data.txt	H2	miR1-3p	Target	176	k	24.140577	24.140577	
C:\Users\bozena.szymanska\Documents\wyniki\wyniki 2021\Maria Szubert\3.sdm-Result Data.txt	G1	miR1-3p	Target	175	k	23.641052	23.641052	
C:\Users\bozena.szymanska\Documents\wyniki\wyniki 2021\Maria Szubert\3.sdm-Result Data.txt	G2	miR1-3p	Target	175	k	23.138983	23.138983	
C:\Users\bozena.szymanska\Documents\wyniki\wyniki 2021\Maria Szubert\3.sdm-Result Data.txt	B1	miR1-3p	Target	178	k	21.685062	21.685062	
C:\Users\bozena.szymanska\Documents\wyniki\wyniki 2021\Maria Szubert\3.sdm-Result Data.txt	B2	miR1-3p	Target	178	k	22.078152	22.078152	
C:\Users\bozena.szymanska\Documents\wyniki\wyniki 2021\Maria Szubert\3.sdm-Result Data.txt	A1	miR1-3p	Target	177	k	23.439667	23.439667	
C:\Users\bozena.szymanska\Documents\wyniki\wyniki 2021\Maria Szubert\3.sdm-Result Data.txt	A2	miR1-3p	Target	177	k	23.389982	23.389982	
C:\Users\bozena.szymanska\Documents\wyniki\wyniki 2021\Maria Szubert\3.sdm-Result Data.txt	C1	miR1-3p	Target	179	k	31.235348	31.235348	
C:\Users\bozena.szymanska\Documents\wyniki\wyniki 2021\Maria Szubert\3.sdm-Result Data.txt	C2	miR1-3p	Target	179	k	31.297804	31.297804	
C:\Users\bozena.szymanska\Documents\wyniki\wyniki 2021\Maria Szubert\3.sdm-Result Data.txt	D1	miR1-3p	Target	180	te	26.216118	26.216118	
C:\Users\bozena.szymanska\Documents\wyniki\wyniki 2021\Maria Szubert\3.sdm-Result Data.txt	D2	miR1-3p	Target	180	te	26.278614	26.278614	
C:\Users\bozena.szymanska\Documents\wyniki\wyniki 2021\Maria Szubert\3.sdm-Result Data.txt	E1	miR1-3p	Target	181	te	30.130789	30.130789	
C:\Users\bozena.szymanska\Documents\wyniki\wyniki 2021\Maria Szubert\3.sdm-Result Data.txt	E2	miR1-3p	Target	181	te	29.816963	29.816963	
C:\Users\bozena.szymanska\Documents\wyniki\wyniki 2021\Maria Szubert\1.sdm-Result Data.txt	D7	miR191-5p	Selected Control	94	rs	20.551895	20.551895	
C:\Users\bozena.szymanska\Documents\wyniki\wyniki 2021\Maria Szubert\1.sdm-Result Data.txt	D8	miR191-5p	Selected Control	94	rs	20.469439	20.469439	
C:\Users\bozena.szymanska\Documents\wyniki\wyniki 2021\Maria Szubert\1.sdm-Result Data.txt	E7	miR191-5p	Selected Control	95	rs	28.143492	28.143492	
C:\Users\bozena.szymanska\Documents\wyniki\wyniki 2021\Maria Szubert\1.sdm-Result Data.txt	E8	miR191-5p	Selected Control	95	rs	28.104053	28.104053	
C:\Users\bozena.szymanska\Documents\wyniki\wyniki 2021\Maria Szubert\1.sdm-Result Data.txt	F7	miR191-5p	Selected Control	96	rs	22.627325	22.627325	
C:\Users\bozena.szymanska\Documents\wyniki\wyniki 2021\Maria Szubert\1.sdm-Result Data.txt	F8	miR191-5p	Selected Control	96	rs	22.567503	22.567503	
C:\Users\bozena.szymanska\Documents\wyniki\wyniki 2021\Maria Szubert\1.sdm-Result Data.txt	G7	miR191-5p	Selected Control	97	rs	21.903898	21.903898	
C:\Users\bozena.szymanska\Documents\wyniki\wyniki 2021\Maria Szubert\1.sdm-Result Data.txt	G8	miR191-5p	Selected Control	97	rs	21.646214	21.646214	
C:\Users\bozena.szymanska\Documents\wyniki\wyniki 2021\Maria Szubert\1.sdm-Result Data.txt	H7	miR191-5p	Selected Control	98	rs	22.012316	22.012316	
C:\Users\bozena.szymanska\Documents\wyniki\wyniki 2021\Maria Szubert\1.sdm-Result Data.txt	H8	miR191-5p	Selected Control	98	rs	22.090616	22.090616	
C:\Users\bozena.szymanska\Documents\wyniki\wyniki 2021\Maria Szubert\1.sdm-Result Data.txt	A7	miR191-5p	Selected Control	99	rs	23.230959	23.230959	
C:\Users\bozena.szymanska\Documents\wyniki\wyniki 2021\Maria Szubert\1.sdm-Result Data.txt	A8	miR191-5p	Selected Control	99	rs	23.113514	23.113514	
C:\Users\bozena.szymanska\Documents\wyniki\wyniki 2021\Maria Szubert\1.sdm-Result Data.txt	F3	miR31-3p	Target	69p	rj	27.306044	27.306044	
C:\Users\bozena.szymanska\Documents\wyniki\wyniki 2021\Maria Szubert\1.sdm-Result Data.txt	F4	miR31-3p	Target	69p	rj	27.41455	27.41455	
C:\Users\bozena.szymanska\Documents\wyniki\wyniki 2021\Maria Szubert\1.sdm-Result Data.txt	A7	miR191-5p	Selected Control	91	rs	21.775036	21.775036	
C:\Users\bozena.szymanska\Documents\wyniki\wyniki 2021\Maria Szubert\1.sdm-Result Data.txt	A8	miR191-5p	Selected Control	91	rs	21.67277	21.67277	
C:\Users\bozena.szymanska\Documents\wyniki\wyniki 2021\Maria Szubert\1.sdm-Result Data.txt	H7	miR191-5p	Selected Control	90	rs	22.603403	22.603403	
C:\Users\bozena.szymanska\Documents\wyniki\wyniki 2021\Maria Szubert\1.sdm-Result Data.txt	H8	miR191-5p	Selected Control	90	rs	22.582886	22.582886	
C:\Users\bozena.szymanska\Documents\wyniki\wyniki 2021\Maria Szubert\1.sdm-Result Data.txt	C7	miR191-5p	Selected Control	93	rs	24.52614	24.52614	
C:\Users\bozena.szymanska\Documents\wyniki\wyniki 2021\Maria Szubert\1.sdm-Result Data.txt	C8	miR191-5p	Selected Control	93	rs	24.55314	24.55314	
C:\Users\bozena.szymanska\Documents\wyniki\wyniki 2021\Maria Szubert\1.sdm-Result Data.txt	B7	miR191-5p	Selected Control	92	rs	21.365265	21.365265	
C:\Users\bozena.szymanska\Documents\wyniki\wyniki 2021\Maria Szubert\1.sdm-Result Data.txt	B8	miR191-5p	Selected Control	92	rs	21.309214	21.309214	
C:\Users\bozena.szymanska\Documents\wyniki\wyniki 2021\Maria Szubert\1.sdm-Result Data.txt	C7	miR191-5p	Selected Control	85	rs	24.39931	24.39931	
C:\Users\bozena.szymanska\Documents\wyniki\wyniki 2021\Maria Szubert\1.sdm-Result Data.txt	C8	miR191-5p	Selected Control	85	rs	24.2801	24.2801	
C:\Users\bozena.szymanska\Documents\wyniki\wyniki 2021\Maria Szubert\1.sdm-Result Data.txt	D7	miR191-5p	Selected Control	86	rs	21.556282	21.556282	
C:\Users\bozena.szymanska\Documents\wyniki\wyniki 2021\Maria Szubert\1.sdm-Result Data.txt	D8	miR191-5p	Selected Control	86	rs	21.524693	21.524693	
C:\Users\bozena.szymanska\Documents\wyniki\wyniki 2021\Maria Szubert\1.sdm-Result Data.txt	A7	miR191-5p	Selected Control	83	rs	21.977869	21.977869	
C:\Users\bozena.szymanska\Documents\wyniki\wyniki 2021\Maria Szubert\1.sdm-Result Data.txt	A8	miR191-5p	Selected Control	83	rs	22.112999	22.112999	
C:\Users\bozena.szymanska\Documents\wyniki\wyniki 2021\Maria Szubert\1.sdm-Result Data.txt	B7	miR191-5p	Selected Control	84	rs	30.2283	30.2283	
C:\Users\bozena.szymanska\Documents\wyniki\wyniki 2021\Maria Szubert\1.sdm-Result Data.txt	B8	miR191-5p	Selected Control	84	rs	30.037643	30.037643	
C:\Users\bozena.szymanska\Documents\wyniki\wyniki 2021\Maria Szubert\1.sdm-Result Data.txt	G7	miR191-5p	Selected Control	89	rs	23.00951	23.00951	
C:\Users\bozena.szymanska\Documents\wyniki\wyniki 2021\Maria Szubert\1.sdm-Result Data.txt	G8	miR191-5p	Selected Control	89	rs	22.721554	22.721554	
C:\Users\bozena.szymanska\Documents\wyniki\wyniki 2021\Maria Szubert\1.sdm-Result Data.txt	E7	miR191-5p	Selected Control	87	rs	22.908121	22.908121	
C:\Users\bozena.szymanska\Documents\wyniki\wyniki 2021\Maria Szubert\1.sdm-Result Data.txt	E8	miR191-5p	Selected Control	87	rs	22.72039	22.72039	
C:\Users\bozena.szymanska\Documents\wyniki\wyniki 2021\Maria Szubert\1.sdm-Result Data.txt	F7	miR191-5p	Selected Control	88	rs	21.438202	21.438202	
C:\Users\bozena.szymanska\Documents\wyniki\wyniki 2021\Maria Szubert\1.sdm-Result Data.txt	F8	miR191-5p	Selected Control	88	rs	21.32863	21.32863	
C:\Users\bozena.szymanska\Documents\wyniki\wyniki 2021\Maria Szubert\1.sdm-Result Data.txt	H7	miR191-5p	Selected Control	82	rs	24.603195	24.603195	
C:\Users\bozena.szymanska\Documents\wyniki\wyniki 2021\Maria Szubert\1.sdm-Result Data.txt	H8	miR191-5p	Selected Control	82	rs	24.63332	24.63332	
C:\Users\bozena.szymanska\Documents\wyniki\wyniki 2021\Maria Szubert\1.sdm-Result Data.txt	G7	miR191-5p	Selected Control	81	rs	29.854527	29.854527	
C:\Users\bozena.szymanska\Documents\wyniki\wyniki 2021\Maria Szubert\1.sdm-Result Data.txt	G8	miR191-5p	Selected Control	81	rs	29.525831	29.525831	
C:\Users\bozena.szymanska\Documents\wyniki\wyniki 2021\Maria Szubert\1.sdm-Result Data.txt	F7	miR191-5p	Selected Control	80	rs	21.736336	21.736336	
C:\Users\bozena.szymanska\Documents\wyniki\wyniki 2021\Maria Szubert\1.sdm-Result Data.txt	F8	miR191-5p	Selected Control	80	rs	21.830742	21.830742	
C:\Users\bozena.szymanska\Documents\wyniki\wyniki 2021\Maria Szubert\1.sdm-Result Data.txt	C7	miR191-5p	Selected Control	77	rs	24.455566	24.455566	
C:\Users\bozena.szymanska\Documents\wyniki\wyniki 2021\Maria Szubert\1.sdm-Result Data.txt	C8	miR191-5p	Selected Control	77	rs	24.38307	24.38307	
C:\Users\bozena.szymanska\Documents\wyniki\wyniki 2021\Maria Szubert\2.sdm-Result Data.txt	D1	miR1-3p	Target	144	te	25.309052	25.309052	
C:\Users\bozena.szymanska\Documents\wyniki\wyniki 2021\Maria Szubert\2.sdm-Result Data.txt	D2	miR1-3p	Target	144	te	25.087614	25.087614	
C:\Users\bozena.szymanska\Documents\wyniki\wyniki 2021\Maria Szubert\1.sdm-Result Data.txt	B7	miR191-5p	Selected Control	76	rs	25.469667	25.469667	
C:\Users\bozena.szymanska\Documents\wyniki\wyniki 2021\Maria Szubert\1.sdm-Result Data.txt	B8	miR191-5p	Selected Control	76	rs	25.439138	25.439138	
C:\Users\bozena.szymanska\Documents\wyniki\wyniki 2021\Maria Szubert\2.sdm-Result Data.txt	E1	miR1-3p	Target	145	te	29.056526	29.056526	
C:\Users\bozena.szymanska\Documents\wyniki\wyniki 2021\Maria Szubert\2.sdm-Result Data.txt	E2	miR1-3p	Target	145	te	29.172773	29.172773	
C:\Users\bozena.szymanska\Documents\wyniki\wyniki 2021\Maria Szubert\1.sdm-Result Data.txt	E7	miR191-5p	Selected Control	79	rs	29.691921	29.691921	
C:\Users\bozena.szymanska\Documents\wyniki\wyniki 2021\Maria Szubert\1.sdm-Result Data.txt	E8	miR191-5p	Selected Control	79	rs	29.538694	29.538694	
C:\Users\bozena.szymanska\Documents\wyniki\wyniki 2021\Maria Szubert\2.sdm-Result Data.txt	B1	miR1-3p	Target	142	te	28.37785	28.37785	
C:\Users\bozena.szymanska\Documents\wyniki\wyniki 2021\Maria Szubert\2.sdm-Result Data.txt	B2	miR1-3p	Target	142	te	28.376085	28.376085	
C:\Users\bozena.szymanska\Documents\wyniki\wyniki 2021\Maria Szubert\1.sdm-Result Data.txt	D7	miR191-5p	Selected Control	78	rs	22.72616	22.72616	
C:\Users\bozena.szymanska\Documents\wyniki\wyniki 2021\Maria Szubert\1.sdm-Result Data.txt	D8	miR191-5p	Selected Control	78	rs	22.849499	22.849499	
C:\Users\bozena.szymanska\Documents\wyniki\wyniki 2021\Maria Szubert\2.sdm-Result Data.txt	C1	miR1-3p	Target	143	te	24.300596	24.300596	
C:\Users\bozena.szymanska\Documents\wyniki\wyniki 2021\Maria Szubert\2.sdm-Result Data.txt	C2	miR1-3p	Target	143	te	24.3208	24.3208	
C:\Users\bozena.szymanska\Documents\wyniki\wyniki 2021\Maria Szubert\3.sdm-Result Data.txt	F1	miR1-3p	Target	148	k	23.17579	23.17579	
C:\Users\bozena.szymanska\Documents\wyniki\wyniki 2021\Maria Szubert\3.sdm-Result Data.txt	F2	miR1-3p	Target	148	k	23.101143	23.101143	
C:\Users\bozena.szymanska\Documents\wyniki\wyniki 2021\Maria Szubert\1.sdm-Result Data.txt	G7	miR191-5p	Selected Control	73	rs	23.213728	23.213728	
C:\Users\bozena.szymanska\Documents\wyniki\wyniki 2021\Maria Szubert\1.sdm-Result Data.txt	G8	miR191-5p	Selected Control	73	rs	23.00751	23.00751	
C:\Users\bozena.szymanska\Documents\wyniki\wyniki 2021\Maria Szubert\3.sdm-Result Data.txt	D7	miR191-5p	Selected Control	72	rs	21.86306	21.86306	
C:\Users\bozena.szymanska\Documents\wyniki\wyniki 2021\Maria Szubert\3.sdm-Result Data.txt	D8	miR191-5p	Selected Control	72	rs	21.781647	21.781647	
C:\Users\bozena.szymanska\Documents\wyniki\wyniki 2021\Maria Szubert\1.sdm-Result Data.txt	G1	miR1-3p	Target	149	k	27.505795	27.505795	
C:\Users\bozena.szymanska\Documents\wyniki\wyniki 2021\Maria Szubert\1.sdm-Result Data.txt	G2	miR1-3p	Target	149	k	27.538967	27.538967	
C:\Users\bozena.szymanska\Documents\wyniki\wyniki 2021\Maria Szubert\1.sdm-Result Data.txt	A7	miR191-5p	Selected Control	75	rs	19.91318	19.91318	
C:\Users\bozena.szymanska\Documents\wyniki\wyniki 2021\Maria Szubert\1.sdm-Result Data.txt	A8	miR191-5p	Selected Control	75	rs	19.793615	19.793615	
C:\Users\bozena.szymanska\Documents\wyniki\wyniki 2021\Maria Szubert\2.sdm-Result Data.txt	F1	miR1-3p	Target	146	te	25.998823	25.998823	
C:\Users\bozena.szymanska\Documents\wyniki\wyniki 2021\Maria Szubert\2.sdm-Result Data.txt	F2	miR1-3p	Target	146	te	25.747719	25.747719	
C:\Users\bozena.szymanska\Documents\wyniki\wyniki 2021\Maria Szubert\3.sdm-Result Data.txt	E1	miR1-3p	Target	147	k	28.963163	28.963163	
C:\Users\bozena.szymanska\Documents\wyniki\wyniki 2021\Maria Szubert\3.sdm-Result Data.txt	E2	miR1-3p	Target	147	k	29.053988	29.053988	
C:\Users\bozena.szymanska\Documents\wyniki\wyniki 2021\Maria Szubert\1.sdm-Result Data.txt	H7	miR191-5p	Selected Control	74	rs	23.306383	23.306383	
C:\Users\bozena.szymanska\Documents\wyniki\wyniki 2021\Maria Szubert\1.sdm-Result Data.txt	H8	miR191-5p	Selected Control	74	rs	23.165642	23.165642	
C:\Users\bozena.szymanska\Documents\wyniki\wyniki 2021\Maria Szubert\3.sdm-Result Data.txt	F7	miR191-5p	Selected Control	70	rj	20.718197	20.718197	
C:\Users\bozena.szymanska\Documents\wyniki\wyniki 2021\Maria Szubert\3.sdm-Result Data.txt	F8	miR191-5p	Selected Control	70	rj	20.499437	20.499437	
C:\Users\bozena.szymanska\Documents\wyniki\wyniki 2021\Maria Szubert\3.sdm-Result Data.txt	C7	miR191-5p	Selected Control	71	rs	22.36997	22.36997	
C:\Users\bozena.szymanska\Documents\wyniki\wyniki 2021\Maria Szubert\3.sdm-Result Data.txt	C8	miR191-5p	Selected Control	71	rs	22.194176	22.194176	
C:\Users\bozena.szymanska\Documents\wyniki\wyniki 2021\Maria Szubert\2.sdm-Result Data.txt	H1	miR1-3p	Target	152	k	27.244205	27.244205	
C:\Users\bozena.szymanska\Documents\wyniki\wyniki 2021\Maria Szubert\2.sdm-Result Data.txt	H2	miR1-3p	Target	152	k	27.090767	27.090767	
C:\Users\bozena.szymanska\Documents\wyniki\wyniki 2021\Maria Szubert\2.sdm-Result Data.txt	G1	miR1-3p	Target	151	k	26.421938	26.421938	
C:\Users\bozena.szymanska\Documents\wyniki\wyniki 2021\Maria Szubert\2.sdm-Result Data.txt	G2	miR1-3p	Target	151	k	26.33893	26.33893	
C:\Users\bozena.szymanska\Documents\wyniki\wyniki 2021\Maria Szubert\1.sdm-Result Data.txt	H1	miR1-3p	Target	150	k	23.783875	23.783875	
C:\Users\bozena.szymanska\Documents\wyniki\wyniki 2021\Maria Szubert\1.sdm-Result Data.txt	H2	miR1-3p	Target	150	k	23.387705	23.387705	
C:\Users\bozena.szymanska\Documents\wyniki\wyniki 2021\Maria Szubert\2.sdm-Result Data.txt	G1	miR1-3p	Target	139	te	24.71203	24.71203	
C:\Users\bozena.szymanska\Documents\wyniki\wyniki 2021\Maria Szubert\2.sdm-Result Data.txt	G2	miR1-3p	Target	139	te	24.966675	24.966675	
C:\Users\bozena.szymanska\Documents\wyniki\wyniki 2021\Maria Szubert\1.sdm-Result Data.txt	E7	miR191-5p	Selected Control	69	rj	21.837667	21.837667	
C:\Users\bozena.szymanska\Documents\wyniki\wyniki 2021\Maria Szubert\1.sdm-Result Data.txt	E8	miR191-5p	Selected Control	69	rj	21.808868	21.808868	
C:\Users\bozena.szymanska\Documents\wyniki\wyniki 2021\Maria Szubert\1.sdm-Result Data.txt	D7	miR191-5p	Selected Control	68	rj	21.633467	21.633467	
C:\Users\bozena.szymanska\Documents\wyniki\wyniki 2021\Maria Szubert\1.sdm-Result Data.txt	D8	miR191-5p	Selected Control	68	rj	21.594452	21.594452	
C:\Users\bozena.szymanska\Documents\wyniki\wyniki 2021\Maria Szubert\2.sdm-Result Data.txt	G1	miR1-3p	Target	131	te	24.634281	24.634281	
C:\Users\bozena.szymanska\Documents\wyniki\wyniki 2021\Maria Szubert\2.sdm-Result Data.txt	G2	miR1-3p	Target	131	te	24.881758	24.881758	
C:\Users\bozena.szymanska\Documents\wyniki\wyniki 2021\Maria Szubert\1.sdm-Result Data.txt	D9	miR191-5p	Selected Control	67	rj	20.421524	20.421524	
C:\Users\bozena.szymanska\Documents\wyniki\wyniki 2021\Maria Szubert\1.sdm-Result Data.txt	D10	miR191-5p	Selected Control	67	rj	20.437075	20.437075	
C:\Users\bozena.szymanska\Documents\wyniki\wyniki 2021\Maria Szubert\2.sdm-Result Data.txt	H1	miR1-3p	Target	132	te	26.085104	26.085104	
C:\Users\bozena.szymanska\Documents\wyniki\wyniki 2021\Maria Szubert\2.sdm-Result Data.txt	H2	miR1-3p	Target	132	te	25.963068	25.963068	
C:\Users\bozena.szymanska\Documents\wyniki\wyniki 2021\Maria Szubert\1.sdm-Result Data.txt	C9	miR191-5p	Selected Control	66	rj	22.281345	22.281345	
C:\Users\bozena.szymanska\Documents\wyniki\wyniki 2021\Maria Szubert\1.sdm-Result Data.txt	C10	miR191-5p	Selected Control	66	rj	21.953115	21.953115	
C:\Users\bozena.szymanska\Documents\wyniki\wyniki 2021\Maria Szubert\2.sdm-Result Data.txt	A1	miR1-3p	Target	133	te	25.199333	25.199333	
C:\Users\bozena.szymanska\Documents\wyniki\wyniki 2021\Maria Szubert\2.sdm-Result Data.txt	A2	miR1-3p	Target	133	te	24.79972	24.79972	
C:\Users\bozena.szymanska\Documents\wyniki\wyniki 2021\Maria Szubert\1.sdm-Result Data.txt	C7	miR191-5p	Selected Control	65	re	22.684357	22.684357	
C:\Users\bozena.szymanska\Documents\wyniki\wyniki 2021\Maria Szubert\1.sdm-Result Data.txt	C8	miR191-5p	Selected Control	65	re	22.505209	22.505209	
C:\Users\bozena.szymanska\Documents\wyniki\wyniki 2021\Maria Szubert\2.sdm-Result Data.txt	B1	miR1-3p	Target	134	te	22.815073	22.815073	
C:\Users\bozena.szymanska\Documents\wyniki\wyniki 2021\Maria Szubert\2.sdm-Result Data.txt	B2	miR1-3p	Target	134	te	22.857735	22.857735	
C:\Users\bozena.szymanska\Documents\wyniki\wyniki 2021\Maria Szubert\1.sdm-Result Data.txt	B7	miR191-5p	Selected Control	64	re	24.351223	24.351223	
C:\Users\bozena.szymanska\Documents\wyniki\wyniki 2021\Maria Szubert\1.sdm-Result Data.txt	B8	miR191-5p	Selected Control	64	re	24.351501	24.351501	
C:\Users\bozena.szymanska\Documents\wyniki\wyniki 2021\Maria Szubert\2.sdm-Result Data.txt	C1	miR1-3p	Target	135	te	26.513384	26.513384	
C:\Users\bozena.szymanska\Documents\wyniki\wyniki 2021\Maria Szubert\2.sdm-Result Data.txt	C2	miR1-3p	Target	135	te	26.430756	26.430756	
C:\Users\bozena.szymanska\Documents\wyniki\wyniki 2021\Maria Szubert\1.sdm-Result Data.txt	A7	miR191-5p	Selected Control	63	re	24.615133	24.615133	
C:\Users\bozena.szymanska\Documents\wyniki\wyniki 2021\Maria Szubert\1.sdm-Result Data.txt	A8	miR191-5p	Selected Control	63	re	24.591497	24.591497	
C:\Users\bozena.szymanska\Documents\wyniki\wyniki 2021\Maria Szubert\2.sdm-Result Data.txt	D1	miR1-3p	Target	136	te	24.863253	24.863253	
C:\Users\bozena.szymanska\Documents\wyniki\wyniki 2021\Maria Szubert\2.sdm-Result Data.txt	D2	miR1-3p	Target	136	te	24.814962	24.814962	
C:\Users\bozena.szymanska\Documents\wyniki\wyniki 2021\Maria Szubert\1.sdm-Result Data.txt	H7	miR191-5p	Selected Control	62	re	21.44505	21.44505	
C:\Users\bozena.szymanska\Documents\wyniki\wyniki 2021\Maria Szubert\1.sdm-Result Data.txt	H8	miR191-5p	Selected Control	62	re	21.420034	21.420034	
C:\Users\bozena.szymanska\Documents\wyniki\wyniki 2021\Maria Szubert\2.sdm-Result Data.txt	E1	miR1-3p	Target	137	te	24.079187	24.079187	
C:\Users\bozena.szymanska\Documents\wyniki\wyniki 2021\Maria Szubert\2.sdm-Result Data.txt	E2	miR1-3p	Target	137	te	23.71227	23.71227	
C:\Users\bozena.szymanska\Documents\wyniki\wyniki 2021\Maria Szubert\1.sdm-Result Data.txt	G7	miR191-5p	Selected Control	61	re	23.77417	23.77417	
C:\Users\bozena.szymanska\Documents\wyniki\wyniki 2021\Maria Szubert\1.sdm-Result Data.txt	G8	miR191-5p	Selected Control	61	re	23.818094	23.818094	
C:\Users\bozena.szymanska\Documents\wyniki\wyniki 2021\Maria Szubert\2.sdm-Result Data.txt	F1	miR1-3p	Target	138	te	25.581621	25.581621	
C:\Users\bozena.szymanska\Documents\wyniki\wyniki 2021\Maria Szubert\2.sdm-Result Data.txt	F2	miR1-3p	Target	138	te	25.331463	25.331463	
C:\Users\bozena.szymanska\Documents\wyniki\wyniki 2021\Maria Szubert\1.sdm-Result Data.txt	F7	miR191-5p	Selected Control	60	re	22.051125	22.051125	
C:\Users\bozena.szymanska\Documents\wyniki\wyniki 2021\Maria Szubert\1.sdm-Result Data.txt	F8	miR191-5p	Selected Control	60	re	21.973373	21.973373	
C:\Users\bozena.szymanska\Documents\wyniki\wyniki 2021\Maria Szubert\2.sdm-Result Data.txt	A1	miR1-3p	Target	141	te	25.61564	25.61564	
C:\Users\bozena.szymanska\Documents\wyniki\wyniki 2021\Maria Szubert\2.sdm-Result Data.txt	A2	miR1-3p	Target	141	te	25.877275	25.877275	
C:\Users\bozena.szymanska\Documents\wyniki\wyniki 2021\Maria Szubert\2.sdm-Result Data.txt	H1	miR1-3p	Target	140	te	26.937357	26.937357	
C:\Users\bozena.szymanska\Documents\wyniki\wyniki 2021\Maria Szubert\2.sdm-Result Data.txt	H2	miR1-3p	Target	140	te	26.909353	26.909353	
C:\Users\bozena.szymanska\Documents\wyniki\wyniki 2021\Maria Szubert\1.sdm-Result Data.txt	E7	miR191-5p	Selected Control	59	re	24.99856	24.99856	
C:\Users\bozena.szymanska\Documents\wyniki\wyniki 2021\Maria Szubert\1.sdm-Result Data.txt	E8	miR191-5p	Selected Control	59	re	24.724804	24.724804	
C:\Users\bozena.szymanska\Documents\wyniki\wyniki 2021\Maria Szubert\1.sdm-Result Data.txt	D7	miR191-5p	Selected Control	58	re	21.751766	21.751766	
C:\Users\bozena.szymanska\Documents\wyniki\wyniki 2021\Maria Szubert\1.sdm-Result Data.txt	D8	miR191-5p	Selected Control	58	re	21.713926	21.713926	
C:\Users\bozena.szymanska\Documents\wyniki\wyniki 2021\Maria Szubert\1.sdm-Result Data.txt	E7	miR191-5p	Selected Control	51	re	22.710238	22.710238	
C:\Users\bozena.szymanska\Documents\wyniki\wyniki 2021\Maria Szubert\1.sdm-Result Data.txt	E8	miR191-5p	Selected Control	51	re	22.507494	22.507494	
C:\Users\bozena.szymanska\Documents\wyniki\wyniki 2021\Maria Szubert\1.sdm-Result Data.txt	D7	miR191-5p	Selected Control	50	re	22.303913	22.303913	
C:\Users\bozena.szymanska\Documents\wyniki\wyniki 2021\Maria Szubert\1.sdm-Result Data.txt	D8	miR191-5p	Selected Control	50	re	22.158909	22.158909	
C:\Users\bozena.szymanska\Documents\wyniki\wyniki 2021\Maria Szubert\1.sdm-Result Data.txt	G7	miR191-5p	Selected Control	53	re	undetermined	40.0	
C:\Users\bozena.szymanska\Documents\wyniki\wyniki 2021\Maria Szubert\1.sdm-Result Data.txt	G8	miR191-5p	Selected Control	53	re	undetermined	40.0	
C:\Users\bozena.szymanska\Documents\wyniki\wyniki 2021\Maria Szubert\2.sdm-Result Data.txt	H1	miR1-3p	Target	168	k	22.536865	22.536865	
C:\Users\bozena.szymanska\Documents\wyniki\wyniki 2021\Maria Szubert\2.sdm-Result Data.txt	H2	miR1-3p	Target	168	k	22.70861	22.70861	
C:\Users\bozena.szymanska\Documents\wyniki\wyniki 2021\Maria Szubert\1.sdm-Result Data.txt	F7	miR191-5p	Selected Control	52	re	34.762604	34.762604	
C:\Users\bozena.szymanska\Documents\wyniki\wyniki 2021\Maria Szubert\1.sdm-Result Data.txt	F8	miR191-5p	Selected Control	52	re	35.060966	35.060966	
C:\Users\bozena.szymanska\Documents\wyniki\wyniki 2021\Maria Szubert\3.sdm-Result Data.txt	A1	miR1-3p	Target	169	k	26.089142	26.089142	
C:\Users\bozena.szymanska\Documents\wyniki\wyniki 2021\Maria Szubert\3.sdm-Result Data.txt	A2	miR1-3p	Target	169	k	26.063345	26.063345	
C:\Users\bozena.szymanska\Documents\wyniki\wyniki 2021\Maria Szubert\1.sdm-Result Data.txt	A7	miR191-5p	Selected Control	55	re	23.905563	23.905563	
C:\Users\bozena.szymanska\Documents\wyniki\wyniki 2021\Maria Szubert\1.sdm-Result Data.txt	A8	miR191-5p	Selected Control	55	re	23.774582	23.774582	
C:\Users\bozena.szymanska\Documents\wyniki\wyniki 2021\Maria Szubert\2.sdm-Result Data.txt	F1	miR1-3p	Target	166	k	24.181952	24.181952	
C:\Users\bozena.szymanska\Documents\wyniki\wyniki 2021\Maria Szubert\2.sdm-Result Data.txt	F2	miR1-3p	Target	166	k	24.497118	24.497118	
C:\Users\bozena.szymanska\Documents\wyniki\wyniki 2021\Maria Szubert\1.sdm-Result Data.txt	H7	miR191-5p	Selected Control	54	re	28.207577	28.207577	
C:\Users\bozena.szymanska\Documents\wyniki\wyniki 2021\Maria Szubert\1.sdm-Result Data.txt	H8	miR191-5p	Selected Control	54	re	28.05108	28.05108	
C:\Users\bozena.szymanska\Documents\wyniki\wyniki 2021\Maria Szubert\2.sdm-Result Data.txt	G1	miR1-3p	Target	167	k	24.58995	24.58995	
C:\Users\bozena.szymanska\Documents\wyniki\wyniki 2021\Maria Szubert\2.sdm-Result Data.txt	G2	miR1-3p	Target	167	k	24.30428	24.30428	
C:\Users\bozena.szymanska\Documents\wyniki\wyniki 2021\Maria Szubert\1.sdm-Result Data.txt	C7	miR191-5p	Selected Control	57	rj	22.01763	22.01763	
C:\Users\bozena.szymanska\Documents\wyniki\wyniki 2021\Maria Szubert\1.sdm-Result Data.txt	C8	miR191-5p	Selected Control	57	rj	21.867538	21.867538	
C:\Users\bozena.szymanska\Documents\wyniki\wyniki 2021\Maria Szubert\2.sdm-Result Data.txt	D1	miR1-3p	Target	164	k	23.821913	23.821913	
C:\Users\bozena.szymanska\Documents\wyniki\wyniki 2021\Maria Szubert\2.sdm-Result Data.txt	D2	miR1-3p	Target	164	k	23.233181	23.233181	
C:\Users\bozena.szymanska\Documents\wyniki\wyniki 2021\Maria Szubert\1.sdm-Result Data.txt	B7	miR191-5p	Selected Control	56	re	22.979656	22.979656	
C:\Users\bozena.szymanska\Documents\wyniki\wyniki 2021\Maria Szubert\1.sdm-Result Data.txt	B8	miR191-5p	Selected Control	56	re	22.850704	22.850704	
C:\Users\bozena.szymanska\Documents\wyniki\wyniki 2021\Maria Szubert\2.sdm-Result Data.txt	E1	miR1-3p	Target	165	k	24.536467	24.536467	
C:\Users\bozena.szymanska\Documents\wyniki\wyniki 2021\Maria Szubert\2.sdm-Result Data.txt	E2	miR1-3p	Target	165	k	24.033203	24.033203	
C:\Users\bozena.szymanska\Documents\wyniki\wyniki 2021\Maria Szubert\3.sdm-Result Data.txt	F1	miR1-3p	Target	174	k	23.544632	23.544632	
C:\Users\bozena.szymanska\Documents\wyniki\wyniki 2021\Maria Szubert\3.sdm-Result Data.txt	F2	miR1-3p	Target	174	k	23.703526	23.703526	
C:\Users\bozena.szymanska\Documents\wyniki\wyniki 2021\Maria Szubert\3.sdm-Result Data.txt	E1	miR1-3p	Target	173	k	22.270222	22.270222	
C:\Users\bozena.szymanska\Documents\wyniki\wyniki 2021\Maria Szubert\3.sdm-Result Data.txt	E2	miR1-3p	Target	173	k	22.06357	22.06357	
C:\Users\bozena.szymanska\Documents\wyniki\wyniki 2021\Maria Szubert\3.sdm-Result Data.txt	D1	miR1-3p	Target	172	k	24.526165	24.526165	
C:\Users\bozena.szymanska\Documents\wyniki\wyniki 2021\Maria Szubert\3.sdm-Result Data.txt	D2	miR1-3p	Target	172	k	24.069427	24.069427	
C:\Users\bozena.szymanska\Documents\wyniki\wyniki 2021\Maria Szubert\3.sdm-Result Data.txt	C1	miR1-3p	Target	171	k	23.98446	23.98446	
C:\Users\bozena.szymanska\Documents\wyniki\wyniki 2021\Maria Szubert\3.sdm-Result Data.txt	C2	miR1-3p	Target	171	k	23.79241	23.79241	
C:\Users\bozena.szymanska\Documents\wyniki\wyniki 2021\Maria Szubert\3.sdm-Result Data.txt	B1	miR1-3p	Target	170	k	24.605978	24.605978	
C:\Users\bozena.szymanska\Documents\wyniki\wyniki 2021\Maria Szubert\3.sdm-Result Data.txt	B2	miR1-3p	Target	170	k	24.435417	24.435417	
C:\Users\bozena.szymanska\Documents\wyniki\wyniki 2021\Maria Szubert\1.sdm-Result Data.txt	C7	miR191-5p	Selected Control	49	re	21.927229	21.927229	
C:\Users\bozena.szymanska\Documents\wyniki\wyniki 2021\Maria Szubert\1.sdm-Result Data.txt	C8	miR191-5p	Selected Control	49	re	21.960102	21.960102	
C:\Users\bozena.szymanska\Documents\wyniki\wyniki 2021\Maria Szubert\1.sdm-Result Data.txt	B7	miR191-5p	Selected Control	48	re	21.630886	21.630886	
C:\Users\bozena.szymanska\Documents\wyniki\wyniki 2021\Maria Szubert\1.sdm-Result Data.txt	B8	miR191-5p	Selected Control	48	re	21.663567	21.663567	
C:\Users\bozena.szymanska\Documents\wyniki\wyniki 2021\Maria Szubert\1.sdm-Result Data.txt	A7	miR191-5p	Selected Control	47	re	24.187838	24.187838	
C:\Users\bozena.szymanska\Documents\wyniki\wyniki 2021\Maria Szubert\1.sdm-Result Data.txt	A8	miR191-5p	Selected Control	47	re	24.248932	24.248932	
C:\Users\bozena.szymanska\Documents\wyniki\wyniki 2021\Maria Szubert\3.sdm-Result Data.txt	F7	miR191-5p	Selected Control	42	ep	23.935293	23.935293	
C:\Users\bozena.szymanska\Documents\wyniki\wyniki 2021\Maria Szubert\3.sdm-Result Data.txt	F8	miR191-5p	Selected Control	42	ep	23.529593	23.529593	
C:\Users\bozena.szymanska\Documents\wyniki\wyniki 2021\Maria Szubert\2.sdm-Result Data.txt	E1	miR1-3p	Target	157	k	24.035671	24.035671	
C:\Users\bozena.szymanska\Documents\wyniki\wyniki 2021\Maria Szubert\2.sdm-Result Data.txt	E2	miR1-3p	Target	157	k	23.853083	23.853083	
C:\Users\bozena.szymanska\Documents\wyniki\wyniki 2021\Maria Szubert\3.sdm-Result Data.txt	E7	miR191-5p	Selected Control	41	ep	23.90997	23.90997	
C:\Users\bozena.szymanska\Documents\wyniki\wyniki 2021\Maria Szubert\3.sdm-Result Data.txt	E8	miR191-5p	Selected Control	41	ep	23.841984	23.841984	
C:\Users\bozena.szymanska\Documents\wyniki\wyniki 2021\Maria Szubert\2.sdm-Result Data.txt	F1	miR1-3p	Target	158	k	22.424982	22.424982	
C:\Users\bozena.szymanska\Documents\wyniki\wyniki 2021\Maria Szubert\2.sdm-Result Data.txt	F2	miR1-3p	Target	158	k	22.690273	22.690273	
C:\Users\bozena.szymanska\Documents\wyniki\wyniki 2021\Maria Szubert\3.sdm-Result Data.txt	D7	miR191-5p	Selected Control	40	ep	23.156923	23.156923	
C:\Users\bozena.szymanska\Documents\wyniki\wyniki 2021\Maria Szubert\3.sdm-Result Data.txt	D8	miR191-5p	Selected Control	40	ep	23.035448	23.035448	
C:\Users\bozena.szymanska\Documents\wyniki\wyniki 2021\Maria Szubert\2.sdm-Result Data.txt	G1	miR1-3p	Target	159	k	24.610342	24.610342	
C:\Users\bozena.szymanska\Documents\wyniki\wyniki 2021\Maria Szubert\2.sdm-Result Data.txt	G2	miR1-3p	Target	159	k	24.787077	24.787077	
C:\Users\bozena.szymanska\Documents\wyniki\wyniki 2021\Maria Szubert\3.sdm-Result Data.txt	B7	miR191-5p	Selected Control	46	re	22.508022	22.508022	
C:\Users\bozena.szymanska\Documents\wyniki\wyniki 2021\Maria Szubert\3.sdm-Result Data.txt	B8	miR191-5p	Selected Control	46	re	22.409801	22.409801	
C:\Users\bozena.szymanska\Documents\wyniki\wyniki 2021\Maria Szubert\2.sdm-Result Data.txt	A1	miR1-3p	Target	153	k	23.700861	23.700861	
C:\Users\bozena.szymanska\Documents\wyniki\wyniki 2021\Maria Szubert\2.sdm-Result Data.txt	A2	miR1-3p	Target	153	k	23.481697	23.481697	
C:\Users\bozena.szymanska\Documents\wyniki\wyniki 2021\Maria Szubert\3.sdm-Result Data.txt	A7	miR191-5p	Selected Control	45	re	21.417343	21.417343	
C:\Users\bozena.szymanska\Documents\wyniki\wyniki 2021\Maria Szubert\3.sdm-Result Data.txt	A8	miR191-5p	Selected Control	45	re	21.360697	21.360697	
C:\Users\bozena.szymanska\Documents\wyniki\wyniki 2021\Maria Szubert\2.sdm-Result Data.txt	B1	miR1-3p	Target	154	k	25.608685	25.608685	
C:\Users\bozena.szymanska\Documents\wyniki\wyniki 2021\Maria Szubert\2.sdm-Result Data.txt	B2	miR1-3p	Target	154	k	25.146582	25.146582	
C:\Users\bozena.szymanska\Documents\wyniki\wyniki 2021\Maria Szubert\3.sdm-Result Data.txt	H7	miR191-5p	Selected Control	44	ep	27.483295	27.483295	
C:\Users\bozena.szymanska\Documents\wyniki\wyniki 2021\Maria Szubert\3.sdm-Result Data.txt	H8	miR191-5p	Selected Control	44	ep	27.317514	27.317514	
C:\Users\bozena.szymanska\Documents\wyniki\wyniki 2021\Maria Szubert\2.sdm-Result Data.txt	C1	miR1-3p	Target	155	k	24.109499	24.109499	
C:\Users\bozena.szymanska\Documents\wyniki\wyniki 2021\Maria Szubert\2.sdm-Result Data.txt	C2	miR1-3p	Target	155	k	23.898224	23.898224	
C:\Users\bozena.szymanska\Documents\wyniki\wyniki 2021\Maria Szubert\3.sdm-Result Data.txt	G7	miR191-5p	Selected Control	43	ep	25.857279	25.857279	
C:\Users\bozena.szymanska\Documents\wyniki\wyniki 2021\Maria Szubert\3.sdm-Result Data.txt	G8	miR191-5p	Selected Control	43	ep	25.610016	25.610016	
C:\Users\bozena.szymanska\Documents\wyniki\wyniki 2021\Maria Szubert\2.sdm-Result Data.txt	D1	miR1-3p	Target	156	k	25.250525	25.250525	
C:\Users\bozena.szymanska\Documents\wyniki\wyniki 2021\Maria Szubert\2.sdm-Result Data.txt	D2	miR1-3p	Target	156	k	24.927269	24.927269	
C:\Users\bozena.szymanska\Documents\wyniki\wyniki 2021\Maria Szubert\2.sdm-Result Data.txt	A1	miR1-3p	Target	161	k	22.767384	22.767384	
C:\Users\bozena.szymanska\Documents\wyniki\wyniki 2021\Maria Szubert\2.sdm-Result Data.txt	A2	miR1-3p	Target	161	k	22.775568	22.775568	
C:\Users\bozena.szymanska\Documents\wyniki\wyniki 2021\Maria Szubert\2.sdm-Result Data.txt	H1	miR1-3p	Target	160	k	26.658335	26.658335	
C:\Users\bozena.szymanska\Documents\wyniki\wyniki 2021\Maria Szubert\2.sdm-Result Data.txt	H2	miR1-3p	Target	160	k	26.478292	26.478292	
C:\Users\bozena.szymanska\Documents\wyniki\wyniki 2021\Maria Szubert\2.sdm-Result Data.txt	C1	miR1-3p	Target	163	k	22.478075	22.478075	
C:\Users\bozena.szymanska\Documents\wyniki\wyniki 2021\Maria Szubert\2.sdm-Result Data.txt	C2	miR1-3p	Target	163	k	22.31876	22.31876	
C:\Users\bozena.szymanska\Documents\wyniki\wyniki 2021\Maria Szubert\2.sdm-Result Data.txt	B1	miR1-3p	Target	162	k	26.145618	26.145618	
C:\Users\bozena.szymanska\Documents\wyniki\wyniki 2021\Maria Szubert\2.sdm-Result Data.txt	B2	miR1-3p	Target	162	k	26.533592	26.533592	
C:\Users\bozena.szymanska\Documents\wyniki\wyniki 2021\Maria Szubert\3.sdm-Result Data.txt	F7	miR191-5p	Selected Control	34	ep	24.372759	24.372759	
C:\Users\bozena.szymanska\Documents\wyniki\wyniki 2021\Maria Szubert\3.sdm-Result Data.txt	F8	miR191-5p	Selected Control	34	ep	24.19151	24.19151	
C:\Users\bozena.szymanska\Documents\wyniki\wyniki 2021\Maria Szubert\3.sdm-Result Data.txt	G7	miR191-5p	Selected Control	35	ep	23.960138	23.960138	
C:\Users\bozena.szymanska\Documents\wyniki\wyniki 2021\Maria Szubert\3.sdm-Result Data.txt	G8	miR191-5p	Selected Control	35	ep	23.797237	23.797237	
C:\Users\bozena.szymanska\Documents\wyniki\wyniki 2021\Maria Szubert\3.sdm-Result Data.txt	D7	miR191-5p	Selected Control	32	ep	25.461683	25.461683	
C:\Users\bozena.szymanska\Documents\wyniki\wyniki 2021\Maria Szubert\3.sdm-Result Data.txt	D8	miR191-5p	Selected Control	32	ep	25.492325	25.492325	
C:\Users\bozena.szymanska\Documents\wyniki\wyniki 2021\Maria Szubert\1.sdm-Result Data.txt	F1	miR1-3p	Target	101	te	24.62591	24.62591	
C:\Users\bozena.szymanska\Documents\wyniki\wyniki 2021\Maria Szubert\1.sdm-Result Data.txt	F2	miR1-3p	Target	101	te	24.416742	24.416742	
C:\Users\bozena.szymanska\Documents\wyniki\wyniki 2021\Maria Szubert\3.sdm-Result Data.txt	E7	miR191-5p	Selected Control	33	ep	24.55591	24.55591	
C:\Users\bozena.szymanska\Documents\wyniki\wyniki 2021\Maria Szubert\3.sdm-Result Data.txt	E8	miR191-5p	Selected Control	33	ep	24.432262	24.432262	
C:\Users\bozena.szymanska\Documents\wyniki\wyniki 2021\Maria Szubert\1.sdm-Result Data.txt	E1	miR1-3p	Target	100	te	27.218754	27.218754	
C:\Users\bozena.szymanska\Documents\wyniki\wyniki 2021\Maria Szubert\1.sdm-Result Data.txt	E2	miR1-3p	Target	100	te	27.311083	27.311083	
C:\Users\bozena.szymanska\Documents\wyniki\wyniki 2021\Maria Szubert\3.sdm-Result Data.txt	B7	miR191-5p	Selected Control	30	ep	23.722057	23.722057	
C:\Users\bozena.szymanska\Documents\wyniki\wyniki 2021\Maria Szubert\3.sdm-Result Data.txt	B8	miR191-5p	Selected Control	30	ep	23.514233	23.514233	
C:\Users\bozena.szymanska\Documents\wyniki\wyniki 2021\Maria Szubert\1.sdm-Result Data.txt	C1	miR1-3p	Target	103	te	24.361698	24.361698	
C:\Users\bozena.szymanska\Documents\wyniki\wyniki 2021\Maria Szubert\1.sdm-Result Data.txt	C2	miR1-3p	Target	103	te	24.386417	24.386417	
C:\Users\bozena.szymanska\Documents\wyniki\wyniki 2021\Maria Szubert\3.sdm-Result Data.txt	C7	miR191-5p	Selected Control	31	ep	25.737093	25.737093	
C:\Users\bozena.szymanska\Documents\wyniki\wyniki 2021\Maria Szubert\3.sdm-Result Data.txt	C8	miR191-5p	Selected Control	31	ep	25.581844	25.581844	
C:\Users\bozena.szymanska\Documents\wyniki\wyniki 2021\Maria Szubert\1.sdm-Result Data.txt	B1	miR1-3p	Target	102	te	26.740534	26.740534	
C:\Users\bozena.szymanska\Documents\wyniki\wyniki 2021\Maria Szubert\1.sdm-Result Data.txt	B2	miR1-3p	Target	102	te	26.418463	26.418463	
C:\Users\bozena.szymanska\Documents\wyniki\wyniki 2021\Maria Szubert\1.sdm-Result Data.txt	E1	miR1-3p	Target	105	te	27.113155	27.113155	
C:\Users\bozena.szymanska\Documents\wyniki\wyniki 2021\Maria Szubert\1.sdm-Result Data.txt	E2	miR1-3p	Target	105	te	27.329456	27.329456	
C:\Users\bozena.szymanska\Documents\wyniki\wyniki 2021\Maria Szubert\1.sdm-Result Data.txt	D1	miR1-3p	Target	104	te	24.87241	24.87241	
C:\Users\bozena.szymanska\Documents\wyniki\wyniki 2021\Maria Szubert\1.sdm-Result Data.txt	D2	miR1-3p	Target	104	te	24.754663	24.754663	
C:\Users\bozena.szymanska\Documents\wyniki\wyniki 2021\Maria Szubert\1.sdm-Result Data.txt	G1	miR1-3p	Target	107	te	28.835854	28.835854	
C:\Users\bozena.szymanska\Documents\wyniki\wyniki 2021\Maria Szubert\1.sdm-Result Data.txt	G2	miR1-3p	Target	107	te	28.776587	28.776587	
C:\Users\bozena.szymanska\Documents\wyniki\wyniki 2021\Maria Szubert\1.sdm-Result Data.txt	F1	miR1-3p	Target	106	te	25.085325	25.085325	
C:\Users\bozena.szymanska\Documents\wyniki\wyniki 2021\Maria Szubert\1.sdm-Result Data.txt	F2	miR1-3p	Target	106	te	24.980043	24.980043	
C:\Users\bozena.szymanska\Documents\wyniki\wyniki 2021\Maria Szubert\2.sdm-Result Data.txt	A1	miR1-3p	Target	109	te	23.982883	23.982883	
C:\Users\bozena.szymanska\Documents\wyniki\wyniki 2021\Maria Szubert\2.sdm-Result Data.txt	A2	miR1-3p	Target	109	te	26.726126	26.726126	
C:\Users\bozena.szymanska\Documents\wyniki\wyniki 2021\Maria Szubert\1.sdm-Result Data.txt	H1	miR1-3p	Target	108	te	22.86557	22.86557	
C:\Users\bozena.szymanska\Documents\wyniki\wyniki 2021\Maria Szubert\1.sdm-Result Data.txt	H2	miR1-3p	Target	108	te	22.95699	22.95699	
C:\Users\bozena.szymanska\Documents\wyniki\wyniki 2021\Maria Szubert\3.sdm-Result Data.txt	B7	miR191-5p	Selected Control	38	ep	24.181433	24.181433	
C:\Users\bozena.szymanska\Documents\wyniki\wyniki 2021\Maria Szubert\3.sdm-Result Data.txt	B8	miR191-5p	Selected Control	38	ep	23.917864	23.917864	
C:\Users\bozena.szymanska\Documents\wyniki\wyniki 2021\Maria Szubert\3.sdm-Result Data.txt	C7	miR191-5p	Selected Control	39	ep	22.429928	22.429928	
C:\Users\bozena.szymanska\Documents\wyniki\wyniki 2021\Maria Szubert\3.sdm-Result Data.txt	C8	miR191-5p	Selected Control	39	ep	22.317354	22.317354	
C:\Users\bozena.szymanska\Documents\wyniki\wyniki 2021\Maria Szubert\3.sdm-Result Data.txt	H7	miR191-5p	Selected Control	36	ep	25.752432	25.752432	
C:\Users\bozena.szymanska\Documents\wyniki\wyniki 2021\Maria Szubert\3.sdm-Result Data.txt	H8	miR191-5p	Selected Control	36	ep	25.664494	25.664494	
C:\Users\bozena.szymanska\Documents\wyniki\wyniki 2021\Maria Szubert\3.sdm-Result Data.txt	A7	miR191-5p	Selected Control	37	ep	24.397373	24.397373	
C:\Users\bozena.szymanska\Documents\wyniki\wyniki 2021\Maria Szubert\3.sdm-Result Data.txt	A8	miR191-5p	Selected Control	37	ep	24.291721	24.291721	
C:\Users\bozena.szymanska\Documents\wyniki\wyniki 2021\Maria Szubert\2.sdm-Result Data.txt	D7	miR191-5p	Selected Control	21	ep	21.485363	21.485363	
C:\Users\bozena.szymanska\Documents\wyniki\wyniki 2021\Maria Szubert\2.sdm-Result Data.txt	D8	miR191-5p	Selected Control	21	ep	21.299809	21.299809	
C:\Users\bozena.szymanska\Documents\wyniki\wyniki 2021\Maria Szubert\2.sdm-Result Data.txt	E7	miR191-5p	Selected Control	22	ep	26.300447	26.300447	
C:\Users\bozena.szymanska\Documents\wyniki\wyniki 2021\Maria Szubert\2.sdm-Result Data.txt	E8	miR191-5p	Selected Control	22	ep	26.195608	26.195608	
C:\Users\bozena.szymanska\Documents\wyniki\wyniki 2021\Maria Szubert\2.sdm-Result Data.txt	F7	miR191-5p	Selected Control	23	ep	25.37905	25.37905	
C:\Users\bozena.szymanska\Documents\wyniki\wyniki 2021\Maria Szubert\2.sdm-Result Data.txt	F8	miR191-5p	Selected Control	23	ep	24.983665	24.983665	
C:\Users\bozena.szymanska\Documents\wyniki\wyniki 2021\Maria Szubert\2.sdm-Result Data.txt	G7	miR191-5p	Selected Control	24	ep	24.141394	24.141394	
C:\Users\bozena.szymanska\Documents\wyniki\wyniki 2021\Maria Szubert\2.sdm-Result Data.txt	G8	miR191-5p	Selected Control	24	ep	24.026482	24.026482	
C:\Users\bozena.szymanska\Documents\wyniki\wyniki 2021\Maria Szubert\2.sdm-Result Data.txt	H7	miR191-5p	Selected Control	20	ep	29.127531	29.127531	
C:\Users\bozena.szymanska\Documents\wyniki\wyniki 2021\Maria Szubert\2.sdm-Result Data.txt	H8	miR191-5p	Selected Control	20	ep	29.153303	29.153303	
C:\Users\bozena.szymanska\Documents\wyniki\wyniki 2021\Maria Szubert\3.sdm-Result Data.txt	A7	miR191-5p	Selected Control	29	ep	24.89317	24.89317	
C:\Users\bozena.szymanska\Documents\wyniki\wyniki 2021\Maria Szubert\3.sdm-Result Data.txt	A8	miR191-5p	Selected Control	29	ep	24.73293	24.73293	
C:\Users\bozena.szymanska\Documents\wyniki\wyniki 2021\Maria Szubert\2.sdm-Result Data.txt	H7	miR191-5p	Selected Control	25	ep	25.206373	25.206373	
C:\Users\bozena.szymanska\Documents\wyniki\wyniki 2021\Maria Szubert\2.sdm-Result Data.txt	H8	miR191-5p	Selected Control	25	ep	25.312424	25.312424	
C:\Users\bozena.szymanska\Documents\wyniki\wyniki 2021\Maria Szubert\3.sdm-Result Data.txt	F7	miR191-5p	Selected Control	26	ep	24.210148	24.210148	
C:\Users\bozena.szymanska\Documents\wyniki\wyniki 2021\Maria Szubert\3.sdm-Result Data.txt	F8	miR191-5p	Selected Control	26	ep	24.192448	24.192448	
C:\Users\bozena.szymanska\Documents\wyniki\wyniki 2021\Maria Szubert\3.sdm-Result Data.txt	G7	miR191-5p	Selected Control	27	ep	25.70323	25.70323	
C:\Users\bozena.szymanska\Documents\wyniki\wyniki 2021\Maria Szubert\3.sdm-Result Data.txt	G8	miR191-5p	Selected Control	27	ep	25.62032	25.62032	
C:\Users\bozena.szymanska\Documents\wyniki\wyniki 2021\Maria Szubert\3.sdm-Result Data.txt	H7	miR191-5p	Selected Control	28	ep	24.976202	24.976202	
C:\Users\bozena.szymanska\Documents\wyniki\wyniki 2021\Maria Szubert\3.sdm-Result Data.txt	H8	miR191-5p	Selected Control	28	ep	25.050049	25.050049	
C:\Users\bozena.szymanska\Documents\wyniki\wyniki 2021\Maria Szubert\2.sdm-Result Data.txt	F1	miR1-3p	Target	130	te	24.335638	24.335638	
C:\Users\bozena.szymanska\Documents\wyniki\wyniki 2021\Maria Szubert\2.sdm-Result Data.txt	F2	miR1-3p	Target	130	te	24.241774	24.241774	
C:\Users\bozena.szymanska\Documents\wyniki\wyniki 2021\Maria Szubert\2.sdm-Result Data.txt	A1	miR1-3p	Target	125	te	27.004416	27.004416	
C:\Users\bozena.szymanska\Documents\wyniki\wyniki 2021\Maria Szubert\2.sdm-Result Data.txt	A2	miR1-3p	Target	125	te	26.91471	26.91471	
C:\Users\bozena.szymanska\Documents\wyniki\wyniki 2021\Maria Szubert\2.sdm-Result Data.txt	H1	miR1-3p	Target	124	te	24.572115	24.572115	
C:\Users\bozena.szymanska\Documents\wyniki\wyniki 2021\Maria Szubert\2.sdm-Result Data.txt	H2	miR1-3p	Target	124	te	24.574846	24.574846	
C:\Users\bozena.szymanska\Documents\wyniki\wyniki 2021\Maria Szubert\2.sdm-Result Data.txt	C1	miR1-3p	Target	127	te	26.163568	26.163568	
C:\Users\bozena.szymanska\Documents\wyniki\wyniki 2021\Maria Szubert\2.sdm-Result Data.txt	C2	miR1-3p	Target	127	te	26.377333	26.377333	
C:\Users\bozena.szymanska\Documents\wyniki\wyniki 2021\Maria Szubert\2.sdm-Result Data.txt	B1	miR1-3p	Target	126	te	23.991999	23.991999	
C:\Users\bozena.szymanska\Documents\wyniki\wyniki 2021\Maria Szubert\2.sdm-Result Data.txt	B2	miR1-3p	Target	126	te	23.946272	23.946272	
C:\Users\bozena.szymanska\Documents\wyniki\wyniki 2021\Maria Szubert\1.sdm-Result Data.txt	G7	miR191-5p	Selected Control	12	gn	39.423283	39.423283	
C:\Users\bozena.szymanska\Documents\wyniki\wyniki 2021\Maria Szubert\1.sdm-Result Data.txt	G8	miR191-5p	Selected Control	12	gn	undetermined	40.0	
C:\Users\bozena.szymanska\Documents\wyniki\wyniki 2021\Maria Szubert\3.sdm-Result Data.txt	G7	miR191-5p	Selected Control	12	gn	39.423283	39.423283	
C:\Users\bozena.szymanska\Documents\wyniki\wyniki 2021\Maria Szubert\3.sdm-Result Data.txt	G8	miR191-5p	Selected Control	12	gn	undetermined	40.0	
C:\Users\bozena.szymanska\Documents\wyniki\wyniki 2021\Maria Szubert\2.sdm-Result Data.txt	E1	miR1-3p	Target	121	te	26.584263	26.584263	
C:\Users\bozena.szymanska\Documents\wyniki\wyniki 2021\Maria Szubert\2.sdm-Result Data.txt	E2	miR1-3p	Target	121	te	26.186123	26.186123	
C:\Users\bozena.szymanska\Documents\wyniki\wyniki 2021\Maria Szubert\1.sdm-Result Data.txt	H7	miR191-5p	Selected Control	13	gn	27.723911	27.723911	
C:\Users\bozena.szymanska\Documents\wyniki\wyniki 2021\Maria Szubert\1.sdm-Result Data.txt	H8	miR191-5p	Selected Control	13	gn	27.732162	27.732162	
C:\Users\bozena.szymanska\Documents\wyniki\wyniki 2021\Maria Szubert\3.sdm-Result Data.txt	H7	miR191-5p	Selected Control	13	gn	27.723911	27.723911	
C:\Users\bozena.szymanska\Documents\wyniki\wyniki 2021\Maria Szubert\3.sdm-Result Data.txt	H8	miR191-5p	Selected Control	13	gn	27.732162	27.732162	
C:\Users\bozena.szymanska\Documents\wyniki\wyniki 2021\Maria Szubert\2.sdm-Result Data.txt	D1	miR1-3p	Target	120	te	24.160301	24.160301	
C:\Users\bozena.szymanska\Documents\wyniki\wyniki 2021\Maria Szubert\2.sdm-Result Data.txt	D2	miR1-3p	Target	120	te	23.740026	23.740026	
C:\Users\bozena.szymanska\Documents\wyniki\wyniki 2021\Maria Szubert\1.sdm-Result Data.txt	E7	miR191-5p	Selected Control	10	gn	32.741135	32.741135	
C:\Users\bozena.szymanska\Documents\wyniki\wyniki 2021\Maria Szubert\1.sdm-Result Data.txt	E8	miR191-5p	Selected Control	10	gn	32.696255	32.696255	
C:\Users\bozena.szymanska\Documents\wyniki\wyniki 2021\Maria Szubert\3.sdm-Result Data.txt	E7	miR191-5p	Selected Control	10	gn	32.741135	32.741135	
C:\Users\bozena.szymanska\Documents\wyniki\wyniki 2021\Maria Szubert\3.sdm-Result Data.txt	E8	miR191-5p	Selected Control	10	gn	32.696255	32.696255	
C:\Users\bozena.szymanska\Documents\wyniki\wyniki 2021\Maria Szubert\2.sdm-Result Data.txt	G1	miR1-3p	Target	123	te	27.060452	27.060452	
C:\Users\bozena.szymanska\Documents\wyniki\wyniki 2021\Maria Szubert\2.sdm-Result Data.txt	G2	miR1-3p	Target	123	te	27.190155	27.190155	
C:\Users\bozena.szymanska\Documents\wyniki\wyniki 2021\Maria Szubert\1.sdm-Result Data.txt	F7	miR191-5p	Selected Control	11	gn	30.782022	30.782022	
C:\Users\bozena.szymanska\Documents\wyniki\wyniki 2021\Maria Szubert\1.sdm-Result Data.txt	F8	miR191-5p	Selected Control	11	gn	30.534035	30.534035	
C:\Users\bozena.szymanska\Documents\wyniki\wyniki 2021\Maria Szubert\3.sdm-Result Data.txt	F7	miR191-5p	Selected Control	11	gn	30.782022	30.782022	
C:\Users\bozena.szymanska\Documents\wyniki\wyniki 2021\Maria Szubert\3.sdm-Result Data.txt	F8	miR191-5p	Selected Control	11	gn	30.534035	30.534035	
C:\Users\bozena.szymanska\Documents\wyniki\wyniki 2021\Maria Szubert\2.sdm-Result Data.txt	F1	miR1-3p	Target	122	te	25.064388	25.064388	
C:\Users\bozena.szymanska\Documents\wyniki\wyniki 2021\Maria Szubert\2.sdm-Result Data.txt	F2	miR1-3p	Target	122	te	24.827206	24.827206	
C:\Users\bozena.szymanska\Documents\wyniki\wyniki 2021\Maria Szubert\1.sdm-Result Data.txt	A9	miR191-5p	Selected Control	16	ep	22.757528	22.757528	
C:\Users\bozena.szymanska\Documents\wyniki\wyniki 2021\Maria Szubert\1.sdm-Result Data.txt	A10	miR191-5p	Selected Control	16	ep	22.161951	22.161951	
C:\Users\bozena.szymanska\Documents\wyniki\wyniki 2021\Maria Szubert\1.sdm-Result Data.txt	B9	miR191-5p	Selected Control	17	ep	30.219124	30.219124	
C:\Users\bozena.szymanska\Documents\wyniki\wyniki 2021\Maria Szubert\1.sdm-Result Data.txt	B10	miR191-5p	Selected Control	17	ep	30.796528	30.796528	
C:\Users\bozena.szymanska\Documents\wyniki\wyniki 2021\Maria Szubert\2.sdm-Result Data.txt	B7	miR191-5p	Selected Control	17	ep	23.990675	23.990675	
C:\Users\bozena.szymanska\Documents\wyniki\wyniki 2021\Maria Szubert\2.sdm-Result Data.txt	B8	miR191-5p	Selected Control	17	ep	24.02249	24.02249	
C:\Users\bozena.szymanska\Documents\wyniki\wyniki 2021\Maria Szubert\2.sdm-Result Data.txt	D7	miR191-5p	Selected Control	14	gn	27.877064	27.877064	
C:\Users\bozena.szymanska\Documents\wyniki\wyniki 2021\Maria Szubert\2.sdm-Result Data.txt	D8	miR191-5p	Selected Control	14	gn	27.834694	27.834694	
C:\Users\bozena.szymanska\Documents\wyniki\wyniki 2021\Maria Szubert\2.sdm-Result Data.txt	A7	miR191-5p	Selected Control	15	ep	25.37632	25.37632	
C:\Users\bozena.szymanska\Documents\wyniki\wyniki 2021\Maria Szubert\2.sdm-Result Data.txt	A8	miR191-5p	Selected Control	15	ep	25.045347	25.045347	
C:\Users\bozena.szymanska\Documents\wyniki\wyniki 2021\Maria Szubert\2.sdm-Result Data.txt	E1	miR1-3p	Target	129	te	24.480215	24.480215	
C:\Users\bozena.szymanska\Documents\wyniki\wyniki 2021\Maria Szubert\2.sdm-Result Data.txt	E2	miR1-3p	Target	129	te	24.184809	24.184809	
C:\Users\bozena.szymanska\Documents\wyniki\wyniki 2021\Maria Szubert\2.sdm-Result Data.txt	D1	miR1-3p	Target	128	te	25.446537	25.446537	
C:\Users\bozena.szymanska\Documents\wyniki\wyniki 2021\Maria Szubert\2.sdm-Result Data.txt	D2	miR1-3p	Target	128	te	25.00164	25.00164	
C:\Users\bozena.szymanska\Documents\wyniki\wyniki 2021\Maria Szubert\2.sdm-Result Data.txt	C7	miR191-5p	Selected Control	18	ep	29.158869	29.158869	
C:\Users\bozena.szymanska\Documents\wyniki\wyniki 2021\Maria Szubert\2.sdm-Result Data.txt	C8	miR191-5p	Selected Control	18	ep	29.017103	29.017103	
C:\Users\bozena.szymanska\Documents\wyniki\wyniki 2021\Maria Szubert\2.sdm-Result Data.txt	G7	miR191-5p	Selected Control	19	ep	28.69385	28.69385	
C:\Users\bozena.szymanska\Documents\wyniki\wyniki 2021\Maria Szubert\2.sdm-Result Data.txt	G8	miR191-5p	Selected Control	19	ep	28.442518	28.442518	
C:\Users\bozena.szymanska\Documents\wyniki\wyniki 2021\Maria Szubert\2.sdm-Result Data.txt	H1	miR1-3p	Target	116	te	24.603743	24.603743	
C:\Users\bozena.szymanska\Documents\wyniki\wyniki 2021\Maria Szubert\2.sdm-Result Data.txt	H2	miR1-3p	Target	116	te	24.3752	24.3752	
C:\Users\bozena.szymanska\Documents\wyniki\wyniki 2021\Maria Szubert\2.sdm-Result Data.txt	G1	miR1-3p	Target	115	te	27.071644	27.071644	
C:\Users\bozena.szymanska\Documents\wyniki\wyniki 2021\Maria Szubert\2.sdm-Result Data.txt	G2	miR1-3p	Target	115	te	27.775646	27.775646	
C:\Users\bozena.szymanska\Documents\wyniki\wyniki 2021\Maria Szubert\2.sdm-Result Data.txt	F1	miR1-3p	Target	114	te	25.179749	25.179749	
C:\Users\bozena.szymanska\Documents\wyniki\wyniki 2021\Maria Szubert\2.sdm-Result Data.txt	F2	miR1-3p	Target	114	te	25.36394	25.36394	
C:\Users\bozena.szymanska\Documents\wyniki\wyniki 2021\Maria Szubert\2.sdm-Result Data.txt	E1	miR1-3p	Target	113	te	26.472866	26.472866	
C:\Users\bozena.szymanska\Documents\wyniki\wyniki 2021\Maria Szubert\2.sdm-Result Data.txt	E2	miR1-3p	Target	113	te	26.367022	26.367022	
C:\Users\bozena.szymanska\Documents\wyniki\wyniki 2021\Maria Szubert\2.sdm-Result Data.txt	D1	miR1-3p	Target	112	te	23.698221	23.698221	
C:\Users\bozena.szymanska\Documents\wyniki\wyniki 2021\Maria Szubert\2.sdm-Result Data.txt	D2	miR1-3p	Target	112	te	23.68604	23.68604	
C:\Users\bozena.szymanska\Documents\wyniki\wyniki 2021\Maria Szubert\2.sdm-Result Data.txt	C1	miR1-3p	Target	111	te	22.434546	22.434546	
C:\Users\bozena.szymanska\Documents\wyniki\wyniki 2021\Maria Szubert\2.sdm-Result Data.txt	C2	miR1-3p	Target	111	te	22.205944	22.205944	
C:\Users\bozena.szymanska\Documents\wyniki\wyniki 2021\Maria Szubert\2.sdm-Result Data.txt	B1	miR1-3p	Target	110	te	20.905949	20.905949	
C:\Users\bozena.szymanska\Documents\wyniki\wyniki 2021\Maria Szubert\2.sdm-Result Data.txt	B2	miR1-3p	Target	110	te	20.665083	20.665083	
C:\Users\bozena.szymanska\Documents\wyniki\wyniki 2021\Maria Szubert\2.sdm-Result Data.txt	C1	miR1-3p	Target	119	te	22.538555	22.538555	
C:\Users\bozena.szymanska\Documents\wyniki\wyniki 2021\Maria Szubert\2.sdm-Result Data.txt	C2	miR1-3p	Target	119	te	22.068727	22.068727	
C:\Users\bozena.szymanska\Documents\wyniki\wyniki 2021\Maria Szubert\2.sdm-Result Data.txt	B1	miR1-3p	Target	118	te	20.7622	20.7622	
C:\Users\bozena.szymanska\Documents\wyniki\wyniki 2021\Maria Szubert\2.sdm-Result Data.txt	B2	miR1-3p	Target	118	te	20.685303	20.685303	
C:\Users\bozena.szymanska\Documents\wyniki\wyniki 2021\Maria Szubert\2.sdm-Result Data.txt	A1	miR1-3p	Target	117	te	24.049606	24.049606	
C:\Users\bozena.szymanska\Documents\wyniki\wyniki 2021\Maria Szubert\2.sdm-Result Data.txt	A2	miR1-3p	Target	117	te	24.030117	24.030117	
C:\Users\bozena.szymanska\Documents\wyniki\wyniki 2021\Maria Szubert\2.sdm-Result Data.txt	E9	miR200b-3p	Target	137	te	30.420221	30.420221	
C:\Users\bozena.szymanska\Documents\wyniki\wyniki 2021\Maria Szubert\2.sdm-Result Data.txt	E10	miR200b-3p	Target	137	te	30.445782	30.445782	
C:\Users\bozena.szymanska\Documents\wyniki\wyniki 2021\Maria Szubert\2.sdm-Result Data.txt	D9	miR200b-3p	Target	136	te	28.581469	28.581469	
C:\Users\bozena.szymanska\Documents\wyniki\wyniki 2021\Maria Szubert\2.sdm-Result Data.txt	D10	miR200b-3p	Target	136	te	28.530378	28.530378	
C:\Users\bozena.szymanska\Documents\wyniki\wyniki 2021\Maria Szubert\2.sdm-Result Data.txt	G9	miR200b-3p	Target	139	te	25.452763	25.452763	
C:\Users\bozena.szymanska\Documents\wyniki\wyniki 2021\Maria Szubert\2.sdm-Result Data.txt	G10	miR200b-3p	Target	139	te	25.209663	25.209663	
C:\Users\bozena.szymanska\Documents\wyniki\wyniki 2021\Maria Szubert\2.sdm-Result Data.txt	F9	miR200b-3p	Target	138	te	26.704674	26.704674	
C:\Users\bozena.szymanska\Documents\wyniki\wyniki 2021\Maria Szubert\2.sdm-Result Data.txt	F10	miR200b-3p	Target	138	te	26.735764	26.735764	
C:\Users\bozena.szymanska\Documents\wyniki\wyniki 2021\Maria Szubert\2.sdm-Result Data.txt	F9	miR200b-3p	Target	130	te	27.580896	27.580896	
C:\Users\bozena.szymanska\Documents\wyniki\wyniki 2021\Maria Szubert\2.sdm-Result Data.txt	F10	miR200b-3p	Target	130	te	27.532791	27.532791	
C:\Users\bozena.szymanska\Documents\wyniki\wyniki 2021\Maria Szubert\2.sdm-Result Data.txt	G9	miR200b-3p	Target	131	te	27.607384	27.607384	
C:\Users\bozena.szymanska\Documents\wyniki\wyniki 2021\Maria Szubert\2.sdm-Result Data.txt	G10	miR200b-3p	Target	131	te	27.591389	27.591389	
C:\Users\bozena.szymanska\Documents\wyniki\wyniki 2021\Maria Szubert\2.sdm-Result Data.txt	H9	miR200b-3p	Target	132	te	28.922749	28.922749	
C:\Users\bozena.szymanska\Documents\wyniki\wyniki 2021\Maria Szubert\2.sdm-Result Data.txt	H10	miR200b-3p	Target	132	te	28.73343	28.73343	
C:\Users\bozena.szymanska\Documents\wyniki\wyniki 2021\Maria Szubert\2.sdm-Result Data.txt	A9	miR200b-3p	Target	133	te	31.979715	31.979715	
C:\Users\bozena.szymanska\Documents\wyniki\wyniki 2021\Maria Szubert\2.sdm-Result Data.txt	A10	miR200b-3p	Target	133	te	31.83986	31.83986	
C:\Users\bozena.szymanska\Documents\wyniki\wyniki 2021\Maria Szubert\2.sdm-Result Data.txt	B9	miR200b-3p	Target	134	te	24.107214	24.107214	
C:\Users\bozena.szymanska\Documents\wyniki\wyniki 2021\Maria Szubert\2.sdm-Result Data.txt	B10	miR200b-3p	Target	134	te	24.092863	24.092863	
C:\Users\bozena.szymanska\Documents\wyniki\wyniki 2021\Maria Szubert\2.sdm-Result Data.txt	C9	miR200b-3p	Target	135	te	26.24852	26.24852	
C:\Users\bozena.szymanska\Documents\wyniki\wyniki 2021\Maria Szubert\2.sdm-Result Data.txt	C10	miR200b-3p	Target	135	te	26.13506	26.13506	
C:\Users\bozena.szymanska\Documents\wyniki\wyniki 2021\Maria Szubert\1.sdm-Result Data.txt	F5	miR125b-1-3p	Target	69p	rj	undetermined	40.0	
C:\Users\bozena.szymanska\Documents\wyniki\wyniki 2021\Maria Szubert\1.sdm-Result Data.txt	F6	miR125b-1-3p	Target	69p	rj	undetermined	40.0	
C:\Users\bozena.szymanska\Documents\wyniki\wyniki 2021\Maria Szubert\1.sdm-Result Data.txt	C9	miR200b-3p	Target	8	gn	35.157505	35.157505	
C:\Users\bozena.szymanska\Documents\wyniki\wyniki 2021\Maria Szubert\1.sdm-Result Data.txt	C10	miR200b-3p	Target	8	gn	34.91826	34.91826	
C:\Users\bozena.szymanska\Documents\wyniki\wyniki 2021\Maria Szubert\3.sdm-Result Data.txt	C9	miR200b-3p	Target	8	gn	35.157505	35.157505	
C:\Users\bozena.szymanska\Documents\wyniki\wyniki 2021\Maria Szubert\3.sdm-Result Data.txt	C10	miR200b-3p	Target	8	gn	34.91826	34.91826	
C:\Users\bozena.szymanska\Documents\wyniki\wyniki 2021\Maria Szubert\1.sdm-Result Data.txt	D9	miR200b-3p	Target	9	rs	27.815289	27.815289	
C:\Users\bozena.szymanska\Documents\wyniki\wyniki 2021\Maria Szubert\1.sdm-Result Data.txt	D10	miR200b-3p	Target	9	rs	27.704662	27.704662	
C:\Users\bozena.szymanska\Documents\wyniki\wyniki 2021\Maria Szubert\3.sdm-Result Data.txt	D9	miR200b-3p	Target	9	rs	27.815289	27.815289	
C:\Users\bozena.szymanska\Documents\wyniki\wyniki 2021\Maria Szubert\3.sdm-Result Data.txt	D10	miR200b-3p	Target	9	rs	27.704662	27.704662	
C:\Users\bozena.szymanska\Documents\wyniki\wyniki 2021\Maria Szubert\1.sdm-Result Data.txt	B9	miR200b-3p	Target	4	gn	28.215343	28.215343	
C:\Users\bozena.szymanska\Documents\wyniki\wyniki 2021\Maria Szubert\1.sdm-Result Data.txt	B10	miR200b-3p	Target	4	gn	28.0292	28.0292	
C:\Users\bozena.szymanska\Documents\wyniki\wyniki 2021\Maria Szubert\3.sdm-Result Data.txt	B9	miR200b-3p	Target	4	gn	28.215343	28.215343	
C:\Users\bozena.szymanska\Documents\wyniki\wyniki 2021\Maria Szubert\3.sdm-Result Data.txt	B10	miR200b-3p	Target	4	gn	28.0292	28.0292	
C:\Users\bozena.szymanska\Documents\wyniki\wyniki 2021\Maria Szubert\3.sdm-Result Data.txt	C9	miR200b-3p	Target	5	gn	28.605204	28.605204	
C:\Users\bozena.szymanska\Documents\wyniki\wyniki 2021\Maria Szubert\3.sdm-Result Data.txt	C10	miR200b-3p	Target	5	gn	28.468994	28.468994	
C:\Users\bozena.szymanska\Documents\wyniki\wyniki 2021\Maria Szubert\1.sdm-Result Data.txt	F1	miR1-3p	Target	69p	rj	31.463144	31.463144	
C:\Users\bozena.szymanska\Documents\wyniki\wyniki 2021\Maria Szubert\1.sdm-Result Data.txt	F2	miR1-3p	Target	69p	rj	31.173033	31.173033	
C:\Users\bozena.szymanska\Documents\wyniki\wyniki 2021\Maria Szubert\3.sdm-Result Data.txt	D9	miR200b-3p	Target	6	gn	35.494595	35.494595	
C:\Users\bozena.szymanska\Documents\wyniki\wyniki 2021\Maria Szubert\3.sdm-Result Data.txt	D10	miR200b-3p	Target	6	gn	35.74298	35.74298	
C:\Users\bozena.szymanska\Documents\wyniki\wyniki 2021\Maria Szubert\3.sdm-Result Data.txt	E9	miR200b-3p	Target	7	gn	31.227318	31.227318	
C:\Users\bozena.szymanska\Documents\wyniki\wyniki 2021\Maria Szubert\3.sdm-Result Data.txt	E10	miR200b-3p	Target	7	gn	30.82429	30.82429	
C:\Users\bozena.szymanska\Documents\wyniki\wyniki 2021\Maria Szubert\2.sdm-Result Data.txt	D9	miR200b-3p	Target	128	te	27.850077	27.850077	
C:\Users\bozena.szymanska\Documents\wyniki\wyniki 2021\Maria Szubert\2.sdm-Result Data.txt	D10	miR200b-3p	Target	128	te	27.772484	27.772484	
C:\Users\bozena.szymanska\Documents\wyniki\wyniki 2021\Maria Szubert\2.sdm-Result Data.txt	C9	miR200b-3p	Target	127	te	26.014498	26.014498	
C:\Users\bozena.szymanska\Documents\wyniki\wyniki 2021\Maria Szubert\2.sdm-Result Data.txt	C10	miR200b-3p	Target	127	te	25.872204	25.872204	
C:\Users\bozena.szymanska\Documents\wyniki\wyniki 2021\Maria Szubert\2.sdm-Result Data.txt	B9	miR200b-3p	Target	126	te	26.640858	26.640858	
C:\Users\bozena.szymanska\Documents\wyniki\wyniki 2021\Maria Szubert\2.sdm-Result Data.txt	B10	miR200b-3p	Target	126	te	26.754055	26.754055	
C:\Users\bozena.szymanska\Documents\wyniki\wyniki 2021\Maria Szubert\2.sdm-Result Data.txt	A9	miR200b-3p	Target	125	te	28.427721	28.427721	
C:\Users\bozena.szymanska\Documents\wyniki\wyniki 2021\Maria Szubert\2.sdm-Result Data.txt	A10	miR200b-3p	Target	125	te	28.351255	28.351255	
C:\Users\bozena.szymanska\Documents\wyniki\wyniki 2021\Maria Szubert\2.sdm-Result Data.txt	E9	miR200b-3p	Target	129	te	26.12126	26.12126	
C:\Users\bozena.szymanska\Documents\wyniki\wyniki 2021\Maria Szubert\2.sdm-Result Data.txt	E10	miR200b-3p	Target	129	te	26.003168	26.003168	
C:\Users\bozena.szymanska\Documents\wyniki\wyniki 2021\Maria Szubert\2.sdm-Result Data.txt	D9	miR200b-3p	Target	120	te	29.257406	29.257406	
C:\Users\bozena.szymanska\Documents\wyniki\wyniki 2021\Maria Szubert\2.sdm-Result Data.txt	D10	miR200b-3p	Target	120	te	29.459282	29.459282	
C:\Users\bozena.szymanska\Documents\wyniki\wyniki 2021\Maria Szubert\2.sdm-Result Data.txt	G9	miR200b-3p	Target	123	te	31.041573	31.041573	
C:\Users\bozena.szymanska\Documents\wyniki\wyniki 2021\Maria Szubert\2.sdm-Result Data.txt	G10	miR200b-3p	Target	123	te	30.935007	30.935007	
C:\Users\bozena.szymanska\Documents\wyniki\wyniki 2021\Maria Szubert\2.sdm-Result Data.txt	H9	miR200b-3p	Target	124	te	28.794586	28.794586	
C:\Users\bozena.szymanska\Documents\wyniki\wyniki 2021\Maria Szubert\2.sdm-Result Data.txt	H10	miR200b-3p	Target	124	te	28.742794	28.742794	
C:\Users\bozena.szymanska\Documents\wyniki\wyniki 2021\Maria Szubert\2.sdm-Result Data.txt	E9	miR200b-3p	Target	121	te	29.297127	29.297127	
C:\Users\bozena.szymanska\Documents\wyniki\wyniki 2021\Maria Szubert\2.sdm-Result Data.txt	E10	miR200b-3p	Target	121	te	29.327044	29.327044	
C:\Users\bozena.szymanska\Documents\wyniki\wyniki 2021\Maria Szubert\2.sdm-Result Data.txt	F9	miR200b-3p	Target	122	te	25.96906	25.96906	
C:\Users\bozena.szymanska\Documents\wyniki\wyniki 2021\Maria Szubert\2.sdm-Result Data.txt	F10	miR200b-3p	Target	122	te	25.874277	25.874277	
C:\Users\bozena.szymanska\Documents\wyniki\wyniki 2021\Maria Szubert\3.sdm-Result Data.txt	G9	miR200b-3p	Target	1	gn	26.012854	26.012854	
C:\Users\bozena.szymanska\Documents\wyniki\wyniki 2021\Maria Szubert\3.sdm-Result Data.txt	G10	miR200b-3p	Target	1	gn	26.188105	26.188105	
C:\Users\bozena.szymanska\Documents\wyniki\wyniki 2021\Maria Szubert\1.sdm-Result Data.txt	A9	miR200b-3p	Target	3	gn	23.379786	23.379786	
C:\Users\bozena.szymanska\Documents\wyniki\wyniki 2021\Maria Szubert\1.sdm-Result Data.txt	A10	miR200b-3p	Target	3	gn	23.202253	23.202253	
C:\Users\bozena.szymanska\Documents\wyniki\wyniki 2021\Maria Szubert\3.sdm-Result Data.txt	A9	miR200b-3p	Target	3	gn	23.379786	23.379786	
C:\Users\bozena.szymanska\Documents\wyniki\wyniki 2021\Maria Szubert\3.sdm-Result Data.txt	A10	miR200b-3p	Target	3	gn	23.202253	23.202253	
C:\Users\bozena.szymanska\Documents\wyniki\wyniki 2021\Maria Szubert\3.sdm-Result Data.txt	H9	miR200b-3p	Target	2	gn	22.25113	22.25113	
C:\Users\bozena.szymanska\Documents\wyniki\wyniki 2021\Maria Szubert\3.sdm-Result Data.txt	H10	miR200b-3p	Target	2	gn	22.184845	22.184845	
C:\Users\bozena.szymanska\Documents\wyniki\wyniki 2021\Maria Szubert\2.sdm-Result Data.txt	G9	miR200b-3p	Target	159	k	31.836582	31.836582	
C:\Users\bozena.szymanska\Documents\wyniki\wyniki 2021\Maria Szubert\2.sdm-Result Data.txt	G10	miR200b-3p	Target	159	k	31.899744	31.899744	
C:\Users\bozena.szymanska\Documents\wyniki\wyniki 2021\Maria Szubert\2.sdm-Result Data.txt	F9	miR200b-3p	Target	158	k	31.625212	31.625212	
C:\Users\bozena.szymanska\Documents\wyniki\wyniki 2021\Maria Szubert\2.sdm-Result Data.txt	F10	miR200b-3p	Target	158	k	31.226442	31.226442	
C:\Users\bozena.szymanska\Documents\wyniki\wyniki 2021\Maria Szubert\2.sdm-Result Data.txt	B9	miR200b-3p	Target	154	k	34.923187	34.923187	
C:\Users\bozena.szymanska\Documents\wyniki\wyniki 2021\Maria Szubert\2.sdm-Result Data.txt	B10	miR200b-3p	Target	154	k	34.99026	34.99026	
C:\Users\bozena.szymanska\Documents\wyniki\wyniki 2021\Maria Szubert\2.sdm-Result Data.txt	C9	miR200b-3p	Target	155	k	31.813635	31.813635	
C:\Users\bozena.szymanska\Documents\wyniki\wyniki 2021\Maria Szubert\2.sdm-Result Data.txt	C10	miR200b-3p	Target	155	k	31.480074	31.480074	
C:\Users\bozena.szymanska\Documents\wyniki\wyniki 2021\Maria Szubert\2.sdm-Result Data.txt	D9	miR200b-3p	Target	156	k	22.190924	22.190924	
C:\Users\bozena.szymanska\Documents\wyniki\wyniki 2021\Maria Szubert\2.sdm-Result Data.txt	D10	miR200b-3p	Target	156	k	22.406593	22.406593	
C:\Users\bozena.szymanska\Documents\wyniki\wyniki 2021\Maria Szubert\2.sdm-Result Data.txt	E9	miR200b-3p	Target	157	k	30.530277	30.530277	
C:\Users\bozena.szymanska\Documents\wyniki\wyniki 2021\Maria Szubert\2.sdm-Result Data.txt	E10	miR200b-3p	Target	157	k	30.607632	30.607632	
C:\Users\bozena.szymanska\Documents\wyniki\wyniki 2021\Maria Szubert\1.sdm-Result Data.txt	H11	miR200b-3p	Target	150	k	23.007969	23.007969	
C:\Users\bozena.szymanska\Documents\wyniki\wyniki 2021\Maria Szubert\1.sdm-Result Data.txt	H12	miR200b-3p	Target	150	k	23.119747	23.119747	
C:\Users\bozena.szymanska\Documents\wyniki\wyniki 2021\Maria Szubert\2.sdm-Result Data.txt	G9	miR200b-3p	Target	151	k	33.63164	33.63164	
C:\Users\bozena.szymanska\Documents\wyniki\wyniki 2021\Maria Szubert\2.sdm-Result Data.txt	G10	miR200b-3p	Target	151	k	33.430325	33.430325	
C:\Users\bozena.szymanska\Documents\wyniki\wyniki 2021\Maria Szubert\2.sdm-Result Data.txt	H9	miR200b-3p	Target	152	k	36.53569	36.53569	
C:\Users\bozena.szymanska\Documents\wyniki\wyniki 2021\Maria Szubert\2.sdm-Result Data.txt	H10	miR200b-3p	Target	152	k	36.462376	36.462376	
C:\Users\bozena.szymanska\Documents\wyniki\wyniki 2021\Maria Szubert\2.sdm-Result Data.txt	A9	miR200b-3p	Target	153	k	28.51942	28.51942	
C:\Users\bozena.szymanska\Documents\wyniki\wyniki 2021\Maria Szubert\2.sdm-Result Data.txt	A10	miR200b-3p	Target	153	k	28.460112	28.460112	
C:\Users\bozena.szymanska\Documents\wyniki\wyniki 2021\Maria Szubert\1.sdm-Result Data.txt	G11	miR200b-3p	Target	149	k	33.363804	33.363804	
C:\Users\bozena.szymanska\Documents\wyniki\wyniki 2021\Maria Szubert\1.sdm-Result Data.txt	G12	miR200b-3p	Target	149	k	33.223442	33.223442	
C:\Users\bozena.szymanska\Documents\wyniki\wyniki 2021\Maria Szubert\3.sdm-Result Data.txt	F9	miR200b-3p	Target	148	k	33.5287	33.5287	
C:\Users\bozena.szymanska\Documents\wyniki\wyniki 2021\Maria Szubert\3.sdm-Result Data.txt	F10	miR200b-3p	Target	148	k	33.42636	33.42636	
C:\Users\bozena.szymanska\Documents\wyniki\wyniki 2021\Maria Szubert\3.sdm-Result Data.txt	E9	miR200b-3p	Target	147	k	32.97439	32.97439	
C:\Users\bozena.szymanska\Documents\wyniki\wyniki 2021\Maria Szubert\3.sdm-Result Data.txt	E10	miR200b-3p	Target	147	k	33.04883	33.04883	
C:\Users\bozena.szymanska\Documents\wyniki\wyniki 2021\Maria Szubert\2.sdm-Result Data.txt	E9	miR200b-3p	Target	145	te	31.082348	31.082348	
C:\Users\bozena.szymanska\Documents\wyniki\wyniki 2021\Maria Szubert\2.sdm-Result Data.txt	E10	miR200b-3p	Target	145	te	31.026299	31.026299	
C:\Users\bozena.szymanska\Documents\wyniki\wyniki 2021\Maria Szubert\2.sdm-Result Data.txt	F9	miR200b-3p	Target	146	te	29.175127	29.175127	
C:\Users\bozena.szymanska\Documents\wyniki\wyniki 2021\Maria Szubert\2.sdm-Result Data.txt	F10	miR200b-3p	Target	146	te	29.232906	29.232906	
C:\Users\bozena.szymanska\Documents\wyniki\wyniki 2021\Maria Szubert\2.sdm-Result Data.txt	C9	miR200b-3p	Target	143	te	27.6425	27.6425	
C:\Users\bozena.szymanska\Documents\wyniki\wyniki 2021\Maria Szubert\2.sdm-Result Data.txt	C10	miR200b-3p	Target	143	te	27.437387	27.437387	
C:\Users\bozena.szymanska\Documents\wyniki\wyniki 2021\Maria Szubert\2.sdm-Result Data.txt	D9	miR200b-3p	Target	144	te	undetermined	40.0	
C:\Users\bozena.szymanska\Documents\wyniki\wyniki 2021\Maria Szubert\2.sdm-Result Data.txt	D10	miR200b-3p	Target	144	te	undetermined	40.0	
C:\Users\bozena.szymanska\Documents\wyniki\wyniki 2021\Maria Szubert\2.sdm-Result Data.txt	A9	miR200b-3p	Target	141	te	26.49528	26.49528	
C:\Users\bozena.szymanska\Documents\wyniki\wyniki 2021\Maria Szubert\2.sdm-Result Data.txt	A10	miR200b-3p	Target	141	te	26.48022	26.48022	
C:\Users\bozena.szymanska\Documents\wyniki\wyniki 2021\Maria Szubert\2.sdm-Result Data.txt	B9	miR200b-3p	Target	142	te	25.64676	25.64676	
C:\Users\bozena.szymanska\Documents\wyniki\wyniki 2021\Maria Szubert\2.sdm-Result Data.txt	B10	miR200b-3p	Target	142	te	25.786795	25.786795	
C:\Users\bozena.szymanska\Documents\wyniki\wyniki 2021\Maria Szubert\2.sdm-Result Data.txt	H9	miR200b-3p	Target	140	te	27.804667	27.804667	
C:\Users\bozena.szymanska\Documents\wyniki\wyniki 2021\Maria Szubert\2.sdm-Result Data.txt	H10	miR200b-3p	Target	140	te	27.35072	27.35072	
C:\Users\bozena.szymanska\Documents\wyniki\wyniki 2021\Maria Szubert\3.sdm-Result Data.txt	C9	miR200b-3p	Target	171	k	33.345524	33.345524	
C:\Users\bozena.szymanska\Documents\wyniki\wyniki 2021\Maria Szubert\3.sdm-Result Data.txt	C10	miR200b-3p	Target	171	k	33.15415	33.15415	
C:\Users\bozena.szymanska\Documents\wyniki\wyniki 2021\Maria Szubert\3.sdm-Result Data.txt	B9	miR200b-3p	Target	170	k	34.48906	34.48906	
C:\Users\bozena.szymanska\Documents\wyniki\wyniki 2021\Maria Szubert\3.sdm-Result Data.txt	B10	miR200b-3p	Target	170	k	28.972992	28.972992	
C:\Users\bozena.szymanska\Documents\wyniki\wyniki 2021\Maria Szubert\3.sdm-Result Data.txt	E9	miR200b-3p	Target	173	k	32.415756	32.415756	
C:\Users\bozena.szymanska\Documents\wyniki\wyniki 2021\Maria Szubert\3.sdm-Result Data.txt	E10	miR200b-3p	Target	173	k	32.547607	32.547607	
C:\Users\bozena.szymanska\Documents\wyniki\wyniki 2021\Maria Szubert\3.sdm-Result Data.txt	D9	miR200b-3p	Target	172	k	34.189423	34.189423	
C:\Users\bozena.szymanska\Documents\wyniki\wyniki 2021\Maria Szubert\3.sdm-Result Data.txt	D10	miR200b-3p	Target	172	k	34.488987	34.488987	
C:\Users\bozena.szymanska\Documents\wyniki\wyniki 2021\Maria Szubert\3.sdm-Result Data.txt	G9	miR200b-3p	Target	175	k	22.45531	22.45531	
C:\Users\bozena.szymanska\Documents\wyniki\wyniki 2021\Maria Szubert\3.sdm-Result Data.txt	G10	miR200b-3p	Target	175	k	22.44901	22.44901	
C:\Users\bozena.szymanska\Documents\wyniki\wyniki 2021\Maria Szubert\3.sdm-Result Data.txt	F9	miR200b-3p	Target	174	k	25.26397	25.26397	
C:\Users\bozena.szymanska\Documents\wyniki\wyniki 2021\Maria Szubert\3.sdm-Result Data.txt	F10	miR200b-3p	Target	174	k	24.985334	24.985334	
C:\Users\bozena.szymanska\Documents\wyniki\wyniki 2021\Maria Szubert\3.sdm-Result Data.txt	A9	miR200b-3p	Target	177	k	24.980007	24.980007	
C:\Users\bozena.szymanska\Documents\wyniki\wyniki 2021\Maria Szubert\3.sdm-Result Data.txt	A10	miR200b-3p	Target	177	k	24.887192	24.887192	
C:\Users\bozena.szymanska\Documents\wyniki\wyniki 2021\Maria Szubert\3.sdm-Result Data.txt	H9	miR200b-3p	Target	176	k	30.780941	30.780941	
C:\Users\bozena.szymanska\Documents\wyniki\wyniki 2021\Maria Szubert\3.sdm-Result Data.txt	H10	miR200b-3p	Target	176	k	30.393063	30.393063	
C:\Users\bozena.szymanska\Documents\wyniki\wyniki 2021\Maria Szubert\3.sdm-Result Data.txt	C9	miR200b-3p	Target	179	k	36.423637	36.423637	
C:\Users\bozena.szymanska\Documents\wyniki\wyniki 2021\Maria Szubert\3.sdm-Result Data.txt	C10	miR200b-3p	Target	179	k	36.834957	36.834957	
C:\Users\bozena.szymanska\Documents\wyniki\wyniki 2021\Maria Szubert\3.sdm-Result Data.txt	B9	miR200b-3p	Target	178	k	26.161129	26.161129	
C:\Users\bozena.szymanska\Documents\wyniki\wyniki 2021\Maria Szubert\3.sdm-Result Data.txt	B10	miR200b-3p	Target	178	k	26.24403	26.24403	
C:\Users\bozena.szymanska\Documents\wyniki\wyniki 2021\Maria Szubert\3.sdm-Result Data.txt	A9	miR200b-3p	Target	169	k	25.08317	25.08317	
C:\Users\bozena.szymanska\Documents\wyniki\wyniki 2021\Maria Szubert\3.sdm-Result Data.txt	A10	miR200b-3p	Target	169	k	25.014935	25.014935	
C:\Users\bozena.szymanska\Documents\wyniki\wyniki 2021\Maria Szubert\3.sdm-Result Data.txt	G9	miR200b-3p	Target	ntc		undetermined	40.0	x (sample omitted)
C:\Users\bozena.szymanska\Documents\wyniki\wyniki 2021\Maria Szubert\3.sdm-Result Data.txt	G10	miR200b-3p	Target	ntc		undetermined	40.0	x (sample omitted)
C:\Users\bozena.szymanska\Documents\wyniki\wyniki 2021\Maria Szubert\3.sdm-Result Data.txt	H9	miR200b-3p	Target	ntc		undetermined	40.0	x (sample omitted)
C:\Users\bozena.szymanska\Documents\wyniki\wyniki 2021\Maria Szubert\3.sdm-Result Data.txt	H10	miR200b-3p	Target	ntc		undetermined	40.0	x (sample omitted)
C:\Users\bozena.szymanska\Documents\wyniki\wyniki 2021\Maria Szubert\2.sdm-Result Data.txt	H9	miR200b-3p	Target	160	k	34.88201	34.88201	
C:\Users\bozena.szymanska\Documents\wyniki\wyniki 2021\Maria Szubert\2.sdm-Result Data.txt	H10	miR200b-3p	Target	160	k	34.695538	34.695538	
C:\Users\bozena.szymanska\Documents\wyniki\wyniki 2021\Maria Szubert\2.sdm-Result Data.txt	D9	miR200b-3p	Target	164	k	23.011574	23.011574	
C:\Users\bozena.szymanska\Documents\wyniki\wyniki 2021\Maria Szubert\2.sdm-Result Data.txt	D10	miR200b-3p	Target	164	k	23.041275	23.041275	
C:\Users\bozena.szymanska\Documents\wyniki\wyniki 2021\Maria Szubert\2.sdm-Result Data.txt	C9	miR200b-3p	Target	163	k	31.101297	31.101297	
C:\Users\bozena.szymanska\Documents\wyniki\wyniki 2021\Maria Szubert\2.sdm-Result Data.txt	C10	miR200b-3p	Target	163	k	30.939342	30.939342	
C:\Users\bozena.szymanska\Documents\wyniki\wyniki 2021\Maria Szubert\2.sdm-Result Data.txt	B9	miR200b-3p	Target	162	k	32.245705	32.245705	
C:\Users\bozena.szymanska\Documents\wyniki\wyniki 2021\Maria Szubert\2.sdm-Result Data.txt	B10	miR200b-3p	Target	162	k	31.974028	31.974028	
C:\Users\bozena.szymanska\Documents\wyniki\wyniki 2021\Maria Szubert\2.sdm-Result Data.txt	A9	miR200b-3p	Target	161	k	28.575388	28.575388	
C:\Users\bozena.szymanska\Documents\wyniki\wyniki 2021\Maria Szubert\2.sdm-Result Data.txt	A10	miR200b-3p	Target	161	k	28.324814	28.324814	
C:\Users\bozena.szymanska\Documents\wyniki\wyniki 2021\Maria Szubert\2.sdm-Result Data.txt	H9	miR200b-3p	Target	168	k	22.39879	22.39879	
C:\Users\bozena.szymanska\Documents\wyniki\wyniki 2021\Maria Szubert\2.sdm-Result Data.txt	H10	miR200b-3p	Target	168	k	22.173456	22.173456	
C:\Users\bozena.szymanska\Documents\wyniki\wyniki 2021\Maria Szubert\2.sdm-Result Data.txt	G9	miR200b-3p	Target	167	k	24.409065	24.409065	
C:\Users\bozena.szymanska\Documents\wyniki\wyniki 2021\Maria Szubert\2.sdm-Result Data.txt	G10	miR200b-3p	Target	167	k	24.243813	24.243813	
C:\Users\bozena.szymanska\Documents\wyniki\wyniki 2021\Maria Szubert\2.sdm-Result Data.txt	F9	miR200b-3p	Target	166	k	35.22087	35.22087	
C:\Users\bozena.szymanska\Documents\wyniki\wyniki 2021\Maria Szubert\2.sdm-Result Data.txt	F10	miR200b-3p	Target	166	k	35.66746	35.66746	
C:\Users\bozena.szymanska\Documents\wyniki\wyniki 2021\Maria Szubert\2.sdm-Result Data.txt	E9	miR200b-3p	Target	165	k	26.776718	26.776718	
C:\Users\bozena.szymanska\Documents\wyniki\wyniki 2021\Maria Szubert\2.sdm-Result Data.txt	E10	miR200b-3p	Target	165	k	27.091776	27.091776	
C:\Users\bozena.szymanska\Documents\wyniki\wyniki 2021\Maria Szubert\3.sdm-Result Data.txt	H7	miR191-5p	Selected Control	2	gn	21.451225	21.451225	
C:\Users\bozena.szymanska\Documents\wyniki\wyniki 2021\Maria Szubert\3.sdm-Result Data.txt	H8	miR191-5p	Selected Control	2	gn	21.40644	21.40644	
C:\Users\bozena.szymanska\Documents\wyniki\wyniki 2021\Maria Szubert\3.sdm-Result Data.txt	G7	miR191-5p	Selected Control	1	gn	26.410734	26.410734	
C:\Users\bozena.szymanska\Documents\wyniki\wyniki 2021\Maria Szubert\3.sdm-Result Data.txt	G8	miR191-5p	Selected Control	1	gn	26.182129	26.182129	
C:\Users\bozena.szymanska\Documents\wyniki\wyniki 2021\Maria Szubert\1.sdm-Result Data.txt	B7	miR191-5p	Selected Control	4	gn	24.035803	24.035803	
C:\Users\bozena.szymanska\Documents\wyniki\wyniki 2021\Maria Szubert\1.sdm-Result Data.txt	B8	miR191-5p	Selected Control	4	gn	23.941721	23.941721	
C:\Users\bozena.szymanska\Documents\wyniki\wyniki 2021\Maria Szubert\3.sdm-Result Data.txt	B7	miR191-5p	Selected Control	4	gn	24.035803	24.035803	
C:\Users\bozena.szymanska\Documents\wyniki\wyniki 2021\Maria Szubert\3.sdm-Result Data.txt	B8	miR191-5p	Selected Control	4	gn	23.941721	23.941721	
C:\Users\bozena.szymanska\Documents\wyniki\wyniki 2021\Maria Szubert\1.sdm-Result Data.txt	A7	miR191-5p	Selected Control	3	gn	23.902222	23.902222	
C:\Users\bozena.szymanska\Documents\wyniki\wyniki 2021\Maria Szubert\1.sdm-Result Data.txt	A8	miR191-5p	Selected Control	3	gn	23.656183	23.656183	
C:\Users\bozena.szymanska\Documents\wyniki\wyniki 2021\Maria Szubert\3.sdm-Result Data.txt	A7	miR191-5p	Selected Control	3	gn	23.902222	23.902222	
C:\Users\bozena.szymanska\Documents\wyniki\wyniki 2021\Maria Szubert\3.sdm-Result Data.txt	A8	miR191-5p	Selected Control	3	gn	23.656183	23.656183	
C:\Users\bozena.szymanska\Documents\wyniki\wyniki 2021\Maria Szubert\3.sdm-Result Data.txt	E9	miR200b-3p	Target	181	te	31.180418	31.180418	
C:\Users\bozena.szymanska\Documents\wyniki\wyniki 2021\Maria Szubert\3.sdm-Result Data.txt	E10	miR200b-3p	Target	181	te	31.06169	31.06169	
C:\Users\bozena.szymanska\Documents\wyniki\wyniki 2021\Maria Szubert\3.sdm-Result Data.txt	D9	miR200b-3p	Target	180	te	24.479797	24.479797	
C:\Users\bozena.szymanska\Documents\wyniki\wyniki 2021\Maria Szubert\3.sdm-Result Data.txt	D10	miR200b-3p	Target	180	te	24.49395	24.49395	
C:\Users\bozena.szymanska\Documents\wyniki\wyniki 2021\Maria Szubert\3.sdm-Result Data.txt	F7	miR191-5p	Selected Control	148	k	21.581915	21.581915	
C:\Users\bozena.szymanska\Documents\wyniki\wyniki 2021\Maria Szubert\3.sdm-Result Data.txt	F8	miR191-5p	Selected Control	148	k	21.536896	21.536896	
C:\Users\bozena.szymanska\Documents\wyniki\wyniki 2021\Maria Szubert\1.sdm-Result Data.txt	G9	miR191-5p	Selected Control	149	k	21.588865	21.588865	
C:\Users\bozena.szymanska\Documents\wyniki\wyniki 2021\Maria Szubert\1.sdm-Result Data.txt	G10	miR191-5p	Selected Control	149	k	21.389706	21.389706	
C:\Users\bozena.szymanska\Documents\wyniki\wyniki 2021\Maria Szubert\1.sdm-Result Data.txt	H9	miR191-5p	Selected Control	150	k	21.747873	21.747873	
C:\Users\bozena.szymanska\Documents\wyniki\wyniki 2021\Maria Szubert\1.sdm-Result Data.txt	H10	miR191-5p	Selected Control	150	k	21.561693	21.561693	
C:\Users\bozena.szymanska\Documents\wyniki\wyniki 2021\Maria Szubert\2.sdm-Result Data.txt	B7	miR191-5p	Selected Control	154	k	21.912197	21.912197	
C:\Users\bozena.szymanska\Documents\wyniki\wyniki 2021\Maria Szubert\2.sdm-Result Data.txt	B8	miR191-5p	Selected Control	154	k	21.82493	21.82493	
C:\Users\bozena.szymanska\Documents\wyniki\wyniki 2021\Maria Szubert\2.sdm-Result Data.txt	A7	miR191-5p	Selected Control	153	k	22.204441	22.204441	
C:\Users\bozena.szymanska\Documents\wyniki\wyniki 2021\Maria Szubert\2.sdm-Result Data.txt	A8	miR191-5p	Selected Control	153	k	22.12051	22.12051	
C:\Users\bozena.szymanska\Documents\wyniki\wyniki 2021\Maria Szubert\2.sdm-Result Data.txt	H7	miR191-5p	Selected Control	152	k	25.11498	25.11498	
C:\Users\bozena.szymanska\Documents\wyniki\wyniki 2021\Maria Szubert\2.sdm-Result Data.txt	H8	miR191-5p	Selected Control	152	k	25.014893	25.014893	
C:\Users\bozena.szymanska\Documents\wyniki\wyniki 2021\Maria Szubert\2.sdm-Result Data.txt	G7	miR191-5p	Selected Control	151	k	22.981548	22.981548	
C:\Users\bozena.szymanska\Documents\wyniki\wyniki 2021\Maria Szubert\2.sdm-Result Data.txt	G8	miR191-5p	Selected Control	151	k	22.763474	22.763474	
C:\Users\bozena.szymanska\Documents\wyniki\wyniki 2021\Maria Szubert\2.sdm-Result Data.txt	F7	miR191-5p	Selected Control	158	k	21.589758	21.589758	
C:\Users\bozena.szymanska\Documents\wyniki\wyniki 2021\Maria Szubert\2.sdm-Result Data.txt	F8	miR191-5p	Selected Control	158	k	21.467276	21.467276	
C:\Users\bozena.szymanska\Documents\wyniki\wyniki 2021\Maria Szubert\2.sdm-Result Data.txt	E7	miR191-5p	Selected Control	157	k	22.480053	22.480053	
C:\Users\bozena.szymanska\Documents\wyniki\wyniki 2021\Maria Szubert\2.sdm-Result Data.txt	E8	miR191-5p	Selected Control	157	k	22.187876	22.187876	
C:\Users\bozena.szymanska\Documents\wyniki\wyniki 2021\Maria Szubert\2.sdm-Result Data.txt	D7	miR191-5p	Selected Control	156	k	21.391104	21.391104	
C:\Users\bozena.szymanska\Documents\wyniki\wyniki 2021\Maria Szubert\2.sdm-Result Data.txt	D8	miR191-5p	Selected Control	156	k	21.272993	21.272993	
C:\Users\bozena.szymanska\Documents\wyniki\wyniki 2021\Maria Szubert\2.sdm-Result Data.txt	C7	miR191-5p	Selected Control	155	k	21.780144	21.780144	
C:\Users\bozena.szymanska\Documents\wyniki\wyniki 2021\Maria Szubert\2.sdm-Result Data.txt	C8	miR191-5p	Selected Control	155	k	21.725697	21.725697	
C:\Users\bozena.szymanska\Documents\wyniki\wyniki 2021\Maria Szubert\2.sdm-Result Data.txt	G7	miR191-5p	Selected Control	159	k	22.938814	22.938814	
C:\Users\bozena.szymanska\Documents\wyniki\wyniki 2021\Maria Szubert\2.sdm-Result Data.txt	G8	miR191-5p	Selected Control	159	k	22.760881	22.760881	
C:\Users\bozena.szymanska\Documents\wyniki\wyniki 2021\Maria Szubert\2.sdm-Result Data.txt	A7	miR191-5p	Selected Control	161	k	22.48996	22.48996	
C:\Users\bozena.szymanska\Documents\wyniki\wyniki 2021\Maria Szubert\2.sdm-Result Data.txt	A8	miR191-5p	Selected Control	161	k	22.366508	22.366508	
C:\Users\bozena.szymanska\Documents\wyniki\wyniki 2021\Maria Szubert\2.sdm-Result Data.txt	H7	miR191-5p	Selected Control	160	k	21.317362	21.317362	
C:\Users\bozena.szymanska\Documents\wyniki\wyniki 2021\Maria Szubert\2.sdm-Result Data.txt	H8	miR191-5p	Selected Control	160	k	21.308638	21.308638	
C:\Users\bozena.szymanska\Documents\wyniki\wyniki 2021\Maria Szubert\2.sdm-Result Data.txt	C7	miR191-5p	Selected Control	163	k	21.739634	21.739634	
C:\Users\bozena.szymanska\Documents\wyniki\wyniki 2021\Maria Szubert\2.sdm-Result Data.txt	C8	miR191-5p	Selected Control	163	k	21.645704	21.645704	
C:\Users\bozena.szymanska\Documents\wyniki\wyniki 2021\Maria Szubert\1.sdm-Result Data.txt	D7	miR191-5p	Selected Control	9	rs	30.612497	30.612497	
C:\Users\bozena.szymanska\Documents\wyniki\wyniki 2021\Maria Szubert\1.sdm-Result Data.txt	D8	miR191-5p	Selected Control	9	rs	30.353134	30.353134	
C:\Users\bozena.szymanska\Documents\wyniki\wyniki 2021\Maria Szubert\3.sdm-Result Data.txt	D7	miR191-5p	Selected Control	9	rs	30.612497	30.612497	
C:\Users\bozena.szymanska\Documents\wyniki\wyniki 2021\Maria Szubert\3.sdm-Result Data.txt	D8	miR191-5p	Selected Control	9	rs	30.353134	30.353134	
C:\Users\bozena.szymanska\Documents\wyniki\wyniki 2021\Maria Szubert\2.sdm-Result Data.txt	B7	miR191-5p	Selected Control	162	k	21.987387	21.987387	
C:\Users\bozena.szymanska\Documents\wyniki\wyniki 2021\Maria Szubert\2.sdm-Result Data.txt	B8	miR191-5p	Selected Control	162	k	21.868565	21.868565	
C:\Users\bozena.szymanska\Documents\wyniki\wyniki 2021\Maria Szubert\2.sdm-Result Data.txt	E7	miR191-5p	Selected Control	165	k	22.313969	22.313969	
C:\Users\bozena.szymanska\Documents\wyniki\wyniki 2021\Maria Szubert\2.sdm-Result Data.txt	E8	miR191-5p	Selected Control	165	k	22.064812	22.064812	
C:\Users\bozena.szymanska\Documents\wyniki\wyniki 2021\Maria Szubert\2.sdm-Result Data.txt	D7	miR191-5p	Selected Control	164	k	21.391134	21.391134	
C:\Users\bozena.szymanska\Documents\wyniki\wyniki 2021\Maria Szubert\2.sdm-Result Data.txt	D8	miR191-5p	Selected Control	164	k	21.258247	21.258247	
C:\Users\bozena.szymanska\Documents\wyniki\wyniki 2021\Maria Szubert\3.sdm-Result Data.txt	D7	miR191-5p	Selected Control	6	gn	26.200024	26.200024	
C:\Users\bozena.szymanska\Documents\wyniki\wyniki 2021\Maria Szubert\3.sdm-Result Data.txt	D8	miR191-5p	Selected Control	6	gn	25.97182	25.97182	
C:\Users\bozena.szymanska\Documents\wyniki\wyniki 2021\Maria Szubert\2.sdm-Result Data.txt	G7	miR191-5p	Selected Control	167	k	22.504297	22.504297	
C:\Users\bozena.szymanska\Documents\wyniki\wyniki 2021\Maria Szubert\2.sdm-Result Data.txt	G8	miR191-5p	Selected Control	167	k	22.339094	22.339094	
C:\Users\bozena.szymanska\Documents\wyniki\wyniki 2021\Maria Szubert\3.sdm-Result Data.txt	C7	miR191-5p	Selected Control	5	gn	26.315994	26.315994	
C:\Users\bozena.szymanska\Documents\wyniki\wyniki 2021\Maria Szubert\3.sdm-Result Data.txt	C8	miR191-5p	Selected Control	5	gn	26.033792	26.033792	
C:\Users\bozena.szymanska\Documents\wyniki\wyniki 2021\Maria Szubert\2.sdm-Result Data.txt	F7	miR191-5p	Selected Control	166	k	22.717937	22.717937	
C:\Users\bozena.szymanska\Documents\wyniki\wyniki 2021\Maria Szubert\2.sdm-Result Data.txt	F8	miR191-5p	Selected Control	166	k	22.87457	22.87457	
C:\Users\bozena.szymanska\Documents\wyniki\wyniki 2021\Maria Szubert\1.sdm-Result Data.txt	C7	miR191-5p	Selected Control	8	gn	33.036545	33.036545	
C:\Users\bozena.szymanska\Documents\wyniki\wyniki 2021\Maria Szubert\1.sdm-Result Data.txt	C8	miR191-5p	Selected Control	8	gn	32.91348	32.91348	
C:\Users\bozena.szymanska\Documents\wyniki\wyniki 2021\Maria Szubert\3.sdm-Result Data.txt	C7	miR191-5p	Selected Control	8	gn	33.036545	33.036545	
C:\Users\bozena.szymanska\Documents\wyniki\wyniki 2021\Maria Szubert\3.sdm-Result Data.txt	C8	miR191-5p	Selected Control	8	gn	32.91348	32.91348	
C:\Users\bozena.szymanska\Documents\wyniki\wyniki 2021\Maria Szubert\3.sdm-Result Data.txt	A7	miR191-5p	Selected Control	169	k	22.282122	22.282122	
C:\Users\bozena.szymanska\Documents\wyniki\wyniki 2021\Maria Szubert\3.sdm-Result Data.txt	A8	miR191-5p	Selected Control	169	k	22.139538	22.139538	
C:\Users\bozena.szymanska\Documents\wyniki\wyniki 2021\Maria Szubert\3.sdm-Result Data.txt	E7	miR191-5p	Selected Control	7	gn	28.676191	28.676191	
C:\Users\bozena.szymanska\Documents\wyniki\wyniki 2021\Maria Szubert\3.sdm-Result Data.txt	E8	miR191-5p	Selected Control	7	gn	28.165802	28.165802	
C:\Users\bozena.szymanska\Documents\wyniki\wyniki 2021\Maria Szubert\2.sdm-Result Data.txt	H7	miR191-5p	Selected Control	168	k	21.99973	21.99973	
C:\Users\bozena.szymanska\Documents\wyniki\wyniki 2021\Maria Szubert\2.sdm-Result Data.txt	H8	miR191-5p	Selected Control	168	k	21.896132	21.896132	
C:\Users\bozena.szymanska\Documents\wyniki\wyniki 2021\Maria Szubert\3.sdm-Result Data.txt	D7	miR191-5p	Selected Control	172	k	23.021393	23.021393	
C:\Users\bozena.szymanska\Documents\wyniki\wyniki 2021\Maria Szubert\3.sdm-Result Data.txt	D8	miR191-5p	Selected Control	172	k	22.928186	22.928186	
C:\Users\bozena.szymanska\Documents\wyniki\wyniki 2021\Maria Szubert\3.sdm-Result Data.txt	C7	miR191-5p	Selected Control	171	k	21.58983	21.58983	
C:\Users\bozena.szymanska\Documents\wyniki\wyniki 2021\Maria Szubert\3.sdm-Result Data.txt	C8	miR191-5p	Selected Control	171	k	21.330235	21.330235	
C:\Users\bozena.szymanska\Documents\wyniki\wyniki 2021\Maria Szubert\3.sdm-Result Data.txt	B7	miR191-5p	Selected Control	170	k	22.410578	22.410578	
C:\Users\bozena.szymanska\Documents\wyniki\wyniki 2021\Maria Szubert\3.sdm-Result Data.txt	B8	miR191-5p	Selected Control	170	k	22.432293	22.432293	
C:\Users\bozena.szymanska\Documents\wyniki\wyniki 2021\Maria Szubert\3.sdm-Result Data.txt	C7	miR191-5p	Selected Control	179	k	26.777485	26.777485	
C:\Users\bozena.szymanska\Documents\wyniki\wyniki 2021\Maria Szubert\3.sdm-Result Data.txt	C8	miR191-5p	Selected Control	179	k	26.621712	26.621712	
C:\Users\bozena.szymanska\Documents\wyniki\wyniki 2021\Maria Szubert\3.sdm-Result Data.txt	B7	miR191-5p	Selected Control	178	k	21.335207	21.335207	
C:\Users\bozena.szymanska\Documents\wyniki\wyniki 2021\Maria Szubert\3.sdm-Result Data.txt	B8	miR191-5p	Selected Control	178	k	21.297636	21.297636	
C:\Users\bozena.szymanska\Documents\wyniki\wyniki 2021\Maria Szubert\3.sdm-Result Data.txt	A7	miR191-5p	Selected Control	177	k	21.61498	21.61498	
C:\Users\bozena.szymanska\Documents\wyniki\wyniki 2021\Maria Szubert\3.sdm-Result Data.txt	A8	miR191-5p	Selected Control	177	k	21.497803	21.497803	
C:\Users\bozena.szymanska\Documents\wyniki\wyniki 2021\Maria Szubert\3.sdm-Result Data.txt	H7	miR191-5p	Selected Control	176	k	21.981255	21.981255	
C:\Users\bozena.szymanska\Documents\wyniki\wyniki 2021\Maria Szubert\3.sdm-Result Data.txt	H8	miR191-5p	Selected Control	176	k	21.79414	21.79414	
C:\Users\bozena.szymanska\Documents\wyniki\wyniki 2021\Maria Szubert\3.sdm-Result Data.txt	G7	miR191-5p	Selected Control	175	k	20.766642	20.766642	
C:\Users\bozena.szymanska\Documents\wyniki\wyniki 2021\Maria Szubert\3.sdm-Result Data.txt	G8	miR191-5p	Selected Control	175	k	20.586063	20.586063	
C:\Users\bozena.szymanska\Documents\wyniki\wyniki 2021\Maria Szubert\3.sdm-Result Data.txt	F7	miR191-5p	Selected Control	174	k	21.823242	21.823242	
C:\Users\bozena.szymanska\Documents\wyniki\wyniki 2021\Maria Szubert\3.sdm-Result Data.txt	F8	miR191-5p	Selected Control	174	k	21.626375	21.626375	
C:\Users\bozena.szymanska\Documents\wyniki\wyniki 2021\Maria Szubert\3.sdm-Result Data.txt	E7	miR191-5p	Selected Control	173	k	21.060078	21.060078	
C:\Users\bozena.szymanska\Documents\wyniki\wyniki 2021\Maria Szubert\3.sdm-Result Data.txt	E8	miR191-5p	Selected Control	173	k	20.981852	20.981852	
C:\Users\bozena.szymanska\Documents\wyniki\wyniki 2021\Maria Szubert\3.sdm-Result Data.txt	E7	miR191-5p	Selected Control	181	te	26.07613	26.07613	
C:\Users\bozena.szymanska\Documents\wyniki\wyniki 2021\Maria Szubert\3.sdm-Result Data.txt	E8	miR191-5p	Selected Control	181	te	25.965637	25.965637	
C:\Users\bozena.szymanska\Documents\wyniki\wyniki 2021\Maria Szubert\3.sdm-Result Data.txt	D7	miR191-5p	Selected Control	180	te	22.22518	22.22518	
C:\Users\bozena.szymanska\Documents\wyniki\wyniki 2021\Maria Szubert\3.sdm-Result Data.txt	D8	miR191-5p	Selected Control	180	te	22.008495	22.008495	
C:\Users\bozena.szymanska\Documents\wyniki\wyniki 2021\Maria Szubert\1.sdm-Result Data.txt	G7	miR191-5p	Selected Control	107	te	21.884918	21.884918	
C:\Users\bozena.szymanska\Documents\wyniki\wyniki 2021\Maria Szubert\1.sdm-Result Data.txt	G8	miR191-5p	Selected Control	107	te	21.917778	21.917778	
C:\Users\bozena.szymanska\Documents\wyniki\wyniki 2021\Maria Szubert\1.sdm-Result Data.txt	F7	miR191-5p	Selected Control	106	te	20.069878	20.069878	
C:\Users\bozena.szymanska\Documents\wyniki\wyniki 2021\Maria Szubert\1.sdm-Result Data.txt	F8	miR191-5p	Selected Control	106	te	19.897106	19.897106	
C:\Users\bozena.szymanska\Documents\wyniki\wyniki 2021\Maria Szubert\1.sdm-Result Data.txt	E7	miR191-5p	Selected Control	105	te	22.522543	22.522543	
C:\Users\bozena.szymanska\Documents\wyniki\wyniki 2021\Maria Szubert\1.sdm-Result Data.txt	E8	miR191-5p	Selected Control	105	te	22.570044	22.570044	
C:\Users\bozena.szymanska\Documents\wyniki\wyniki 2021\Maria Szubert\1.sdm-Result Data.txt	D7	miR191-5p	Selected Control	104	te	20.083075	20.083075	
C:\Users\bozena.szymanska\Documents\wyniki\wyniki 2021\Maria Szubert\1.sdm-Result Data.txt	D8	miR191-5p	Selected Control	104	te	20.113926	20.113926	
C:\Users\bozena.szymanska\Documents\wyniki\wyniki 2021\Maria Szubert\2.sdm-Result Data.txt	A7	miR191-5p	Selected Control	109	te	21.382793	21.382793	
C:\Users\bozena.szymanska\Documents\wyniki\wyniki 2021\Maria Szubert\2.sdm-Result Data.txt	A8	miR191-5p	Selected Control	109	te	21.45565	21.45565	
C:\Users\bozena.szymanska\Documents\wyniki\wyniki 2021\Maria Szubert\1.sdm-Result Data.txt	H7	miR191-5p	Selected Control	108	te	20.40197	20.40197	
C:\Users\bozena.szymanska\Documents\wyniki\wyniki 2021\Maria Szubert\1.sdm-Result Data.txt	H8	miR191-5p	Selected Control	108	te	20.819702	20.819702	
C:\Users\bozena.szymanska\Documents\wyniki\wyniki 2021\Maria Szubert\2.sdm-Result Data.txt	B7	miR191-5p	Selected Control	110	te	21.41146	21.41146	
C:\Users\bozena.szymanska\Documents\wyniki\wyniki 2021\Maria Szubert\2.sdm-Result Data.txt	B8	miR191-5p	Selected Control	110	te	21.33507	21.33507	
C:\Users\bozena.szymanska\Documents\wyniki\wyniki 2021\Maria Szubert\2.sdm-Result Data.txt	E7	miR191-5p	Selected Control	113	te	23.905794	23.905794	
C:\Users\bozena.szymanska\Documents\wyniki\wyniki 2021\Maria Szubert\2.sdm-Result Data.txt	E8	miR191-5p	Selected Control	113	te	23.79188	23.79188	
C:\Users\bozena.szymanska\Documents\wyniki\wyniki 2021\Maria Szubert\2.sdm-Result Data.txt	F7	miR191-5p	Selected Control	114	te	22.626848	22.626848	
C:\Users\bozena.szymanska\Documents\wyniki\wyniki 2021\Maria Szubert\2.sdm-Result Data.txt	F8	miR191-5p	Selected Control	114	te	22.453575	22.453575	
C:\Users\bozena.szymanska\Documents\wyniki\wyniki 2021\Maria Szubert\2.sdm-Result Data.txt	C7	miR191-5p	Selected Control	111	te	20.955477	20.955477	
C:\Users\bozena.szymanska\Documents\wyniki\wyniki 2021\Maria Szubert\2.sdm-Result Data.txt	C8	miR191-5p	Selected Control	111	te	20.936298	20.936298	
C:\Users\bozena.szymanska\Documents\wyniki\wyniki 2021\Maria Szubert\2.sdm-Result Data.txt	D7	miR191-5p	Selected Control	112	te	21.831194	21.831194	
C:\Users\bozena.szymanska\Documents\wyniki\wyniki 2021\Maria Szubert\2.sdm-Result Data.txt	D8	miR191-5p	Selected Control	112	te	21.729856	21.729856	
C:\Users\bozena.szymanska\Documents\wyniki\wyniki 2021\Maria Szubert\2.sdm-Result Data.txt	H7	miR191-5p	Selected Control	116	te	21.973864	21.973864	
C:\Users\bozena.szymanska\Documents\wyniki\wyniki 2021\Maria Szubert\2.sdm-Result Data.txt	H8	miR191-5p	Selected Control	116	te	22.175306	22.175306	
C:\Users\bozena.szymanska\Documents\wyniki\wyniki 2021\Maria Szubert\2.sdm-Result Data.txt	G7	miR191-5p	Selected Control	115	te	22.573467	22.573467	
C:\Users\bozena.szymanska\Documents\wyniki\wyniki 2021\Maria Szubert\2.sdm-Result Data.txt	G8	miR191-5p	Selected Control	115	te	22.602701	22.602701	
C:\Users\bozena.szymanska\Documents\wyniki\wyniki 2021\Maria Szubert\2.sdm-Result Data.txt	B7	miR191-5p	Selected Control	118	te	21.477041	21.477041	
C:\Users\bozena.szymanska\Documents\wyniki\wyniki 2021\Maria Szubert\2.sdm-Result Data.txt	B8	miR191-5p	Selected Control	118	te	21.39752	21.39752	
C:\Users\bozena.szymanska\Documents\wyniki\wyniki 2021\Maria Szubert\2.sdm-Result Data.txt	A7	miR191-5p	Selected Control	117	te	21.439953	21.439953	
C:\Users\bozena.szymanska\Documents\wyniki\wyniki 2021\Maria Szubert\2.sdm-Result Data.txt	A8	miR191-5p	Selected Control	117	te	21.276802	21.276802	
C:\Users\bozena.szymanska\Documents\wyniki\wyniki 2021\Maria Szubert\2.sdm-Result Data.txt	C7	miR191-5p	Selected Control	119	te	21.081383	21.081383	
C:\Users\bozena.szymanska\Documents\wyniki\wyniki 2021\Maria Szubert\2.sdm-Result Data.txt	C8	miR191-5p	Selected Control	119	te	20.876144	20.876144	
C:\Users\bozena.szymanska\Documents\wyniki\wyniki 2021\Maria Szubert\2.sdm-Result Data.txt	D7	miR191-5p	Selected Control	120	te	21.580051	21.580051	
C:\Users\bozena.szymanska\Documents\wyniki\wyniki 2021\Maria Szubert\2.sdm-Result Data.txt	D8	miR191-5p	Selected Control	120	te	21.637262	21.637262	
C:\Users\bozena.szymanska\Documents\wyniki\wyniki 2021\Maria Szubert\2.sdm-Result Data.txt	E7	miR191-5p	Selected Control	121	te	23.890547	23.890547	
C:\Users\bozena.szymanska\Documents\wyniki\wyniki 2021\Maria Szubert\2.sdm-Result Data.txt	E8	miR191-5p	Selected Control	121	te	23.680279	23.680279	
C:\Users\bozena.szymanska\Documents\wyniki\wyniki 2021\Maria Szubert\2.sdm-Result Data.txt	F7	miR191-5p	Selected Control	122	te	22.466188	22.466188	
C:\Users\bozena.szymanska\Documents\wyniki\wyniki 2021\Maria Szubert\2.sdm-Result Data.txt	F8	miR191-5p	Selected Control	122	te	22.585403	22.585403	
C:\Users\bozena.szymanska\Documents\wyniki\wyniki 2021\Maria Szubert\2.sdm-Result Data.txt	G7	miR191-5p	Selected Control	123	te	22.670149	22.670149	
C:\Users\bozena.szymanska\Documents\wyniki\wyniki 2021\Maria Szubert\2.sdm-Result Data.txt	G8	miR191-5p	Selected Control	123	te	22.387373	22.387373	
C:\Users\bozena.szymanska\Documents\wyniki\wyniki 2021\Maria Szubert\2.sdm-Result Data.txt	H7	miR191-5p	Selected Control	124	te	21.809225	21.809225	
C:\Users\bozena.szymanska\Documents\wyniki\wyniki 2021\Maria Szubert\2.sdm-Result Data.txt	H8	miR191-5p	Selected Control	124	te	21.74952	21.74952	
C:\Users\bozena.szymanska\Documents\wyniki\wyniki 2021\Maria Szubert\2.sdm-Result Data.txt	A7	miR191-5p	Selected Control	125	te	24.568571	24.568571	
C:\Users\bozena.szymanska\Documents\wyniki\wyniki 2021\Maria Szubert\2.sdm-Result Data.txt	A8	miR191-5p	Selected Control	125	te	24.43891	24.43891	
C:\Users\bozena.szymanska\Documents\wyniki\wyniki 2021\Maria Szubert\2.sdm-Result Data.txt	E7	miR191-5p	Selected Control	129	te	21.420586	21.420586	
C:\Users\bozena.szymanska\Documents\wyniki\wyniki 2021\Maria Szubert\2.sdm-Result Data.txt	E8	miR191-5p	Selected Control	129	te	21.39153	21.39153	
C:\Users\bozena.szymanska\Documents\wyniki\wyniki 2021\Maria Szubert\2.sdm-Result Data.txt	D7	miR191-5p	Selected Control	128	te	21.77714	21.77714	
C:\Users\bozena.szymanska\Documents\wyniki\wyniki 2021\Maria Szubert\2.sdm-Result Data.txt	D8	miR191-5p	Selected Control	128	te	21.673182	21.673182	
C:\Users\bozena.szymanska\Documents\wyniki\wyniki 2021\Maria Szubert\2.sdm-Result Data.txt	C7	miR191-5p	Selected Control	127	te	23.151577	23.151577	
C:\Users\bozena.szymanska\Documents\wyniki\wyniki 2021\Maria Szubert\2.sdm-Result Data.txt	C8	miR191-5p	Selected Control	127	te	23.063652	23.063652	
C:\Users\bozena.szymanska\Documents\wyniki\wyniki 2021\Maria Szubert\2.sdm-Result Data.txt	B7	miR191-5p	Selected Control	126	te	21.756659	21.756659	
C:\Users\bozena.szymanska\Documents\wyniki\wyniki 2021\Maria Szubert\2.sdm-Result Data.txt	B8	miR191-5p	Selected Control	126	te	21.82136	21.82136	
C:\Users\bozena.szymanska\Documents\wyniki\wyniki 2021\Maria Szubert\2.sdm-Result Data.txt	C7	miR191-5p	Selected Control	135	te	22.141562	22.141562	
C:\Users\bozena.szymanska\Documents\wyniki\wyniki 2021\Maria Szubert\2.sdm-Result Data.txt	C8	miR191-5p	Selected Control	135	te	22.037159	22.037159	
C:\Users\bozena.szymanska\Documents\wyniki\wyniki 2021\Maria Szubert\2.sdm-Result Data.txt	D7	miR191-5p	Selected Control	136	te	23.258598	23.258598	
C:\Users\bozena.szymanska\Documents\wyniki\wyniki 2021\Maria Szubert\2.sdm-Result Data.txt	D8	miR191-5p	Selected Control	136	te	23.08849	23.08849	
C:\Users\bozena.szymanska\Documents\wyniki\wyniki 2021\Maria Szubert\2.sdm-Result Data.txt	A7	miR191-5p	Selected Control	133	te	21.753391	21.753391	
C:\Users\bozena.szymanska\Documents\wyniki\wyniki 2021\Maria Szubert\2.sdm-Result Data.txt	A8	miR191-5p	Selected Control	133	te	21.741776	21.741776	
C:\Users\bozena.szymanska\Documents\wyniki\wyniki 2021\Maria Szubert\2.sdm-Result Data.txt	B7	miR191-5p	Selected Control	134	te	21.8313	21.8313	
C:\Users\bozena.szymanska\Documents\wyniki\wyniki 2021\Maria Szubert\2.sdm-Result Data.txt	B8	miR191-5p	Selected Control	134	te	21.826975	21.826975	
C:\Users\bozena.szymanska\Documents\wyniki\wyniki 2021\Maria Szubert\2.sdm-Result Data.txt	G7	miR191-5p	Selected Control	131	te	22.012203	22.012203	
C:\Users\bozena.szymanska\Documents\wyniki\wyniki 2021\Maria Szubert\2.sdm-Result Data.txt	G8	miR191-5p	Selected Control	131	te	21.90045	21.90045	
C:\Users\bozena.szymanska\Documents\wyniki\wyniki 2021\Maria Szubert\2.sdm-Result Data.txt	H7	miR191-5p	Selected Control	132	te	22.76134	22.76134	
C:\Users\bozena.szymanska\Documents\wyniki\wyniki 2021\Maria Szubert\2.sdm-Result Data.txt	H8	miR191-5p	Selected Control	132	te	22.985968	22.985968	
C:\Users\bozena.szymanska\Documents\wyniki\wyniki 2021\Maria Szubert\2.sdm-Result Data.txt	F7	miR191-5p	Selected Control	130	te	21.24841	21.24841	
C:\Users\bozena.szymanska\Documents\wyniki\wyniki 2021\Maria Szubert\2.sdm-Result Data.txt	F8	miR191-5p	Selected Control	130	te	21.497051	21.497051	
C:\Users\bozena.szymanska\Documents\wyniki\wyniki 2021\Maria Szubert\2.sdm-Result Data.txt	F7	miR191-5p	Selected Control	138	te	22.465488	22.465488	
C:\Users\bozena.szymanska\Documents\wyniki\wyniki 2021\Maria Szubert\2.sdm-Result Data.txt	F8	miR191-5p	Selected Control	138	te	22.477142	22.477142	
C:\Users\bozena.szymanska\Documents\wyniki\wyniki 2021\Maria Szubert\2.sdm-Result Data.txt	E7	miR191-5p	Selected Control	137	te	22.819622	22.819622	
C:\Users\bozena.szymanska\Documents\wyniki\wyniki 2021\Maria Szubert\2.sdm-Result Data.txt	E8	miR191-5p	Selected Control	137	te	22.804157	22.804157	
C:\Users\bozena.szymanska\Documents\wyniki\wyniki 2021\Maria Szubert\3.sdm-Result Data.txt	G7	miR191-5p	Selected Control	ntc		undetermined	40.0	x (sample omitted)
C:\Users\bozena.szymanska\Documents\wyniki\wyniki 2021\Maria Szubert\3.sdm-Result Data.txt	G8	miR191-5p	Selected Control	ntc		undetermined	40.0	x (sample omitted)
C:\Users\bozena.szymanska\Documents\wyniki\wyniki 2021\Maria Szubert\3.sdm-Result Data.txt	H7	miR191-5p	Selected Control	ntc		undetermined	40.0	x (sample omitted)
C:\Users\bozena.szymanska\Documents\wyniki\wyniki 2021\Maria Szubert\3.sdm-Result Data.txt	H8	miR191-5p	Selected Control	ntc		undetermined	40.0	x (sample omitted)
C:\Users\bozena.szymanska\Documents\wyniki\wyniki 2021\Maria Szubert\2.sdm-Result Data.txt	G7	miR191-5p	Selected Control	139	te	22.287914	22.287914	
C:\Users\bozena.szymanska\Documents\wyniki\wyniki 2021\Maria Szubert\2.sdm-Result Data.txt	G8	miR191-5p	Selected Control	139	te	22.662556	22.662556	
C:\Users\bozena.szymanska\Documents\wyniki\wyniki 2021\Maria Szubert\2.sdm-Result Data.txt	D7	miR191-5p	Selected Control	144	te	22.350225	22.350225	
C:\Users\bozena.szymanska\Documents\wyniki\wyniki 2021\Maria Szubert\2.sdm-Result Data.txt	D8	miR191-5p	Selected Control	144	te	22.402927	22.402927	
C:\Users\bozena.szymanska\Documents\wyniki\wyniki 2021\Maria Szubert\2.sdm-Result Data.txt	E7	miR191-5p	Selected Control	145	te	23.182898	23.182898	
C:\Users\bozena.szymanska\Documents\wyniki\wyniki 2021\Maria Szubert\2.sdm-Result Data.txt	E8	miR191-5p	Selected Control	145	te	23.095037	23.095037	
C:\Users\bozena.szymanska\Documents\wyniki\wyniki 2021\Maria Szubert\2.sdm-Result Data.txt	F7	miR191-5p	Selected Control	146	te	22.082134	22.082134	
C:\Users\bozena.szymanska\Documents\wyniki\wyniki 2021\Maria Szubert\2.sdm-Result Data.txt	F8	miR191-5p	Selected Control	146	te	21.713394	21.713394	
C:\Users\bozena.szymanska\Documents\wyniki\wyniki 2021\Maria Szubert\3.sdm-Result Data.txt	E7	miR191-5p	Selected Control	147	k	23.140375	23.140375	
C:\Users\bozena.szymanska\Documents\wyniki\wyniki 2021\Maria Szubert\3.sdm-Result Data.txt	E8	miR191-5p	Selected Control	147	k	23.06339	23.06339	
C:\Users\bozena.szymanska\Documents\wyniki\wyniki 2021\Maria Szubert\2.sdm-Result Data.txt	H7	miR191-5p	Selected Control	140	te	22.756092	22.756092	
C:\Users\bozena.szymanska\Documents\wyniki\wyniki 2021\Maria Szubert\2.sdm-Result Data.txt	H8	miR191-5p	Selected Control	140	te	22.856531	22.856531	
C:\Users\bozena.szymanska\Documents\wyniki\wyniki 2021\Maria Szubert\2.sdm-Result Data.txt	A7	miR191-5p	Selected Control	141	te	23.175133	23.175133	
C:\Users\bozena.szymanska\Documents\wyniki\wyniki 2021\Maria Szubert\2.sdm-Result Data.txt	A8	miR191-5p	Selected Control	141	te	23.103909	23.103909	
C:\Users\bozena.szymanska\Documents\wyniki\wyniki 2021\Maria Szubert\2.sdm-Result Data.txt	B7	miR191-5p	Selected Control	142	te	24.096317	24.096317	
C:\Users\bozena.szymanska\Documents\wyniki\wyniki 2021\Maria Szubert\2.sdm-Result Data.txt	B8	miR191-5p	Selected Control	142	te	23.967289	23.967289	
C:\Users\bozena.szymanska\Documents\wyniki\wyniki 2021\Maria Szubert\2.sdm-Result Data.txt	C7	miR191-5p	Selected Control	143	te	24.200148	24.200148	
C:\Users\bozena.szymanska\Documents\wyniki\wyniki 2021\Maria Szubert\2.sdm-Result Data.txt	C8	miR191-5p	Selected Control	143	te	24.146904	24.146904	
C:\Users\bozena.szymanska\Documents\wyniki\wyniki 2021\Maria Szubert\1.sdm-Result Data.txt	A5	miR125b-1-3p	Target	63	re	31.377031	31.377031	
C:\Users\bozena.szymanska\Documents\wyniki\wyniki 2021\Maria Szubert\1.sdm-Result Data.txt	A6	miR125b-1-3p	Target	63	re	31.469357	31.469357	
C:\Users\bozena.szymanska\Documents\wyniki\wyniki 2021\Maria Szubert\1.sdm-Result Data.txt	H5	miR125b-1-3p	Target	62	re	undetermined	40.0	
C:\Users\bozena.szymanska\Documents\wyniki\wyniki 2021\Maria Szubert\1.sdm-Result Data.txt	H6	miR125b-1-3p	Target	62	re	37.55222	37.55222	
C:\Users\bozena.szymanska\Documents\wyniki\wyniki 2021\Maria Szubert\1.sdm-Result Data.txt	G5	miR125b-1-3p	Target	61	re	32.83473	32.83473	
C:\Users\bozena.szymanska\Documents\wyniki\wyniki 2021\Maria Szubert\1.sdm-Result Data.txt	G6	miR125b-1-3p	Target	61	re	33.24663	33.24663	
C:\Users\bozena.szymanska\Documents\wyniki\wyniki 2021\Maria Szubert\1.sdm-Result Data.txt	F5	miR125b-1-3p	Target	60	re	undetermined	40.0	
C:\Users\bozena.szymanska\Documents\wyniki\wyniki 2021\Maria Szubert\1.sdm-Result Data.txt	F6	miR125b-1-3p	Target	60	re	undetermined	40.0	
C:\Users\bozena.szymanska\Documents\wyniki\wyniki 2021\Maria Szubert\1.sdm-Result Data.txt	E5	miR125b-1-3p	Target	59	re	35.428123	35.428123	
C:\Users\bozena.szymanska\Documents\wyniki\wyniki 2021\Maria Szubert\1.sdm-Result Data.txt	E6	miR125b-1-3p	Target	59	re	35.611687	35.611687	
C:\Users\bozena.szymanska\Documents\wyniki\wyniki 2021\Maria Szubert\1.sdm-Result Data.txt	C5	miR125b-1-3p	Target	57	rj	undetermined	40.0	
C:\Users\bozena.szymanska\Documents\wyniki\wyniki 2021\Maria Szubert\1.sdm-Result Data.txt	C6	miR125b-1-3p	Target	57	rj	undetermined	40.0	
C:\Users\bozena.szymanska\Documents\wyniki\wyniki 2021\Maria Szubert\1.sdm-Result Data.txt	D5	miR125b-1-3p	Target	58	re	36.7054	36.7054	
C:\Users\bozena.szymanska\Documents\wyniki\wyniki 2021\Maria Szubert\1.sdm-Result Data.txt	D6	miR125b-1-3p	Target	58	re	36.237297	36.237297	
C:\Users\bozena.szymanska\Documents\wyniki\wyniki 2021\Maria Szubert\1.sdm-Result Data.txt	A5	miR125b-1-3p	Target	55	re	34.96372	34.96372	
C:\Users\bozena.szymanska\Documents\wyniki\wyniki 2021\Maria Szubert\1.sdm-Result Data.txt	A6	miR125b-1-3p	Target	55	re	37.665527	37.665527	
C:\Users\bozena.szymanska\Documents\wyniki\wyniki 2021\Maria Szubert\1.sdm-Result Data.txt	B5	miR125b-1-3p	Target	56	re	29.393124	29.393124	
C:\Users\bozena.szymanska\Documents\wyniki\wyniki 2021\Maria Szubert\1.sdm-Result Data.txt	B6	miR125b-1-3p	Target	56	re	29.605968	29.605968	
C:\Users\bozena.szymanska\Documents\wyniki\wyniki 2021\Maria Szubert\1.sdm-Result Data.txt	G5	miR125b-1-3p	Target	53	re	undetermined	40.0	
C:\Users\bozena.szymanska\Documents\wyniki\wyniki 2021\Maria Szubert\1.sdm-Result Data.txt	G6	miR125b-1-3p	Target	53	re	undetermined	40.0	
C:\Users\bozena.szymanska\Documents\wyniki\wyniki 2021\Maria Szubert\1.sdm-Result Data.txt	H5	miR125b-1-3p	Target	54	re	37.506416	37.506416	
C:\Users\bozena.szymanska\Documents\wyniki\wyniki 2021\Maria Szubert\1.sdm-Result Data.txt	H6	miR125b-1-3p	Target	54	re	37.31523	37.31523	
C:\Users\bozena.szymanska\Documents\wyniki\wyniki 2021\Maria Szubert\1.sdm-Result Data.txt	D5	miR125b-1-3p	Target	50	re	undetermined	40.0	
C:\Users\bozena.szymanska\Documents\wyniki\wyniki 2021\Maria Szubert\1.sdm-Result Data.txt	D6	miR125b-1-3p	Target	50	re	undetermined	40.0	
C:\Users\bozena.szymanska\Documents\wyniki\wyniki 2021\Maria Szubert\1.sdm-Result Data.txt	F5	miR125b-1-3p	Target	52	re	undetermined	40.0	
C:\Users\bozena.szymanska\Documents\wyniki\wyniki 2021\Maria Szubert\1.sdm-Result Data.txt	F6	miR125b-1-3p	Target	52	re	undetermined	40.0	
C:\Users\bozena.szymanska\Documents\wyniki\wyniki 2021\Maria Szubert\1.sdm-Result Data.txt	E5	miR125b-1-3p	Target	51	re	39.656715	39.656715	
C:\Users\bozena.szymanska\Documents\wyniki\wyniki 2021\Maria Szubert\1.sdm-Result Data.txt	E6	miR125b-1-3p	Target	51	re	undetermined	40.0	
C:\Users\bozena.szymanska\Documents\wyniki\wyniki 2021\Maria Szubert\3.sdm-Result Data.txt	B5	miR125b-1-3p	Target	46	re	33.007103	33.007103	
C:\Users\bozena.szymanska\Documents\wyniki\wyniki 2021\Maria Szubert\3.sdm-Result Data.txt	B6	miR125b-1-3p	Target	46	re	33.597305	33.597305	
C:\Users\bozena.szymanska\Documents\wyniki\wyniki 2021\Maria Szubert\1.sdm-Result Data.txt	A5	miR125b-1-3p	Target	47	re	35.02141	35.02141	
C:\Users\bozena.szymanska\Documents\wyniki\wyniki 2021\Maria Szubert\1.sdm-Result Data.txt	A6	miR125b-1-3p	Target	47	re	35.07769	35.07769	
C:\Users\bozena.szymanska\Documents\wyniki\wyniki 2021\Maria Szubert\1.sdm-Result Data.txt	B5	miR125b-1-3p	Target	48	re	29.2266	29.2266	
C:\Users\bozena.szymanska\Documents\wyniki\wyniki 2021\Maria Szubert\1.sdm-Result Data.txt	B6	miR125b-1-3p	Target	48	re	29.499153	29.499153	
C:\Users\bozena.szymanska\Documents\wyniki\wyniki 2021\Maria Szubert\1.sdm-Result Data.txt	C5	miR125b-1-3p	Target	49	re	undetermined	40.0	
C:\Users\bozena.szymanska\Documents\wyniki\wyniki 2021\Maria Szubert\1.sdm-Result Data.txt	C6	miR125b-1-3p	Target	49	re	undetermined	40.0	
C:\Users\bozena.szymanska\Documents\wyniki\wyniki 2021\Maria Szubert\3.sdm-Result Data.txt	F5	miR125b-1-3p	Target	42	ep	36.284702	36.284702	
C:\Users\bozena.szymanska\Documents\wyniki\wyniki 2021\Maria Szubert\3.sdm-Result Data.txt	F6	miR125b-1-3p	Target	42	ep	35.263325	35.263325	
C:\Users\bozena.szymanska\Documents\wyniki\wyniki 2021\Maria Szubert\3.sdm-Result Data.txt	G5	miR125b-1-3p	Target	43	ep	36.421986	36.421986	
C:\Users\bozena.szymanska\Documents\wyniki\wyniki 2021\Maria Szubert\3.sdm-Result Data.txt	G6	miR125b-1-3p	Target	43	ep	34.487766	34.487766	
C:\Users\bozena.szymanska\Documents\wyniki\wyniki 2021\Maria Szubert\3.sdm-Result Data.txt	H5	miR125b-1-3p	Target	44	ep	30.844013	30.844013	
C:\Users\bozena.szymanska\Documents\wyniki\wyniki 2021\Maria Szubert\3.sdm-Result Data.txt	H6	miR125b-1-3p	Target	44	ep	30.42225	30.42225	
C:\Users\bozena.szymanska\Documents\wyniki\wyniki 2021\Maria Szubert\3.sdm-Result Data.txt	A5	miR125b-1-3p	Target	45	re	26.935255	26.935255	
C:\Users\bozena.szymanska\Documents\wyniki\wyniki 2021\Maria Szubert\3.sdm-Result Data.txt	A6	miR125b-1-3p	Target	45	re	26.864368	26.864368	
C:\Users\bozena.szymanska\Documents\wyniki\wyniki 2021\Maria Szubert\1.sdm-Result Data.txt	B3	miR31-3p	Target	4	gn	36.066162	36.066162	
C:\Users\bozena.szymanska\Documents\wyniki\wyniki 2021\Maria Szubert\1.sdm-Result Data.txt	B4	miR31-3p	Target	4	gn	35.34857	35.34857	
C:\Users\bozena.szymanska\Documents\wyniki\wyniki 2021\Maria Szubert\3.sdm-Result Data.txt	B3	miR31-3p	Target	4	gn	36.066162	36.066162	
C:\Users\bozena.szymanska\Documents\wyniki\wyniki 2021\Maria Szubert\3.sdm-Result Data.txt	B4	miR31-3p	Target	4	gn	35.34857	35.34857	
C:\Users\bozena.szymanska\Documents\wyniki\wyniki 2021\Maria Szubert\1.sdm-Result Data.txt	G5	miR125b-1-3p	Target	81	rs	31.273457	31.273457	
C:\Users\bozena.szymanska\Documents\wyniki\wyniki 2021\Maria Szubert\1.sdm-Result Data.txt	G6	miR125b-1-3p	Target	81	rs	31.821602	31.821602	
C:\Users\bozena.szymanska\Documents\wyniki\wyniki 2021\Maria Szubert\3.sdm-Result Data.txt	C3	miR31-3p	Target	5	gn	32.331516	32.331516	
C:\Users\bozena.szymanska\Documents\wyniki\wyniki 2021\Maria Szubert\3.sdm-Result Data.txt	C4	miR31-3p	Target	5	gn	31.865799	31.865799	
C:\Users\bozena.szymanska\Documents\wyniki\wyniki 2021\Maria Szubert\1.sdm-Result Data.txt	F5	miR125b-1-3p	Target	80	rs	31.477057	31.477057	
C:\Users\bozena.szymanska\Documents\wyniki\wyniki 2021\Maria Szubert\1.sdm-Result Data.txt	F6	miR125b-1-3p	Target	80	rs	31.819305	31.819305	
C:\Users\bozena.szymanska\Documents\wyniki\wyniki 2021\Maria Szubert\3.sdm-Result Data.txt	H3	miR31-3p	Target	2	gn	26.619892	26.619892	
C:\Users\bozena.szymanska\Documents\wyniki\wyniki 2021\Maria Szubert\3.sdm-Result Data.txt	H4	miR31-3p	Target	2	gn	26.542755	26.542755	
C:\Users\bozena.szymanska\Documents\wyniki\wyniki 2021\Maria Szubert\1.sdm-Result Data.txt	A3	miR31-3p	Target	3	gn	38.824947	38.824947	
C:\Users\bozena.szymanska\Documents\wyniki\wyniki 2021\Maria Szubert\1.sdm-Result Data.txt	A4	miR31-3p	Target	3	gn	39.316257	39.316257	
C:\Users\bozena.szymanska\Documents\wyniki\wyniki 2021\Maria Szubert\3.sdm-Result Data.txt	A3	miR31-3p	Target	3	gn	38.824947	38.824947	
C:\Users\bozena.szymanska\Documents\wyniki\wyniki 2021\Maria Szubert\3.sdm-Result Data.txt	A4	miR31-3p	Target	3	gn	39.316257	39.316257	
C:\Users\bozena.szymanska\Documents\wyniki\wyniki 2021\Maria Szubert\1.sdm-Result Data.txt	C5	miR125b-1-3p	Target	85	rs	33.563274	33.563274	
C:\Users\bozena.szymanska\Documents\wyniki\wyniki 2021\Maria Szubert\1.sdm-Result Data.txt	C6	miR125b-1-3p	Target	85	rs	33.646942	33.646942	
C:\Users\bozena.szymanska\Documents\wyniki\wyniki 2021\Maria Szubert\1.sdm-Result Data.txt	B5	miR125b-1-3p	Target	84	rs	undetermined	40.0	
C:\Users\bozena.szymanska\Documents\wyniki\wyniki 2021\Maria Szubert\1.sdm-Result Data.txt	B6	miR125b-1-3p	Target	84	rs	39.227463	39.227463	
C:\Users\bozena.szymanska\Documents\wyniki\wyniki 2021\Maria Szubert\3.sdm-Result Data.txt	G3	miR31-3p	Target	1	gn	31.050463	31.050463	
C:\Users\bozena.szymanska\Documents\wyniki\wyniki 2021\Maria Szubert\3.sdm-Result Data.txt	G4	miR31-3p	Target	1	gn	30.836882	30.836882	
C:\Users\bozena.szymanska\Documents\wyniki\wyniki 2021\Maria Szubert\1.sdm-Result Data.txt	A5	miR125b-1-3p	Target	83	rs	undetermined	40.0	
C:\Users\bozena.szymanska\Documents\wyniki\wyniki 2021\Maria Szubert\1.sdm-Result Data.txt	A6	miR125b-1-3p	Target	83	rs	undetermined	40.0	
C:\Users\bozena.szymanska\Documents\wyniki\wyniki 2021\Maria Szubert\1.sdm-Result Data.txt	H5	miR125b-1-3p	Target	82	rs	37.982777	37.982777	
C:\Users\bozena.szymanska\Documents\wyniki\wyniki 2021\Maria Szubert\1.sdm-Result Data.txt	H6	miR125b-1-3p	Target	82	rs	37.33448	37.33448	
C:\Users\bozena.szymanska\Documents\wyniki\wyniki 2021\Maria Szubert\3.sdm-Result Data.txt	D3	miR31-3p	Target	180	te	32.181572	32.181572	
C:\Users\bozena.szymanska\Documents\wyniki\wyniki 2021\Maria Szubert\3.sdm-Result Data.txt	D4	miR31-3p	Target	180	te	32.12558	32.12558	
C:\Users\bozena.szymanska\Documents\wyniki\wyniki 2021\Maria Szubert\3.sdm-Result Data.txt	E3	miR31-3p	Target	181	te	30.661701	30.661701	
C:\Users\bozena.szymanska\Documents\wyniki\wyniki 2021\Maria Szubert\3.sdm-Result Data.txt	E4	miR31-3p	Target	181	te	30.613201	30.613201	
C:\Users\bozena.szymanska\Documents\wyniki\wyniki 2021\Maria Szubert\1.sdm-Result Data.txt	C5	miR125b-1-3p	Target	77	rs	30.883636	30.883636	
C:\Users\bozena.szymanska\Documents\wyniki\wyniki 2021\Maria Szubert\1.sdm-Result Data.txt	C6	miR125b-1-3p	Target	77	rs	30.42906	30.42906	
C:\Users\bozena.szymanska\Documents\wyniki\wyniki 2021\Maria Szubert\1.sdm-Result Data.txt	D5	miR125b-1-3p	Target	78	rs	34.32725	34.32725	
C:\Users\bozena.szymanska\Documents\wyniki\wyniki 2021\Maria Szubert\1.sdm-Result Data.txt	D6	miR125b-1-3p	Target	78	rs	34.354965	34.354965	
C:\Users\bozena.szymanska\Documents\wyniki\wyniki 2021\Maria Szubert\1.sdm-Result Data.txt	A5	miR125b-1-3p	Target	75	rs	29.730825	29.730825	
C:\Users\bozena.szymanska\Documents\wyniki\wyniki 2021\Maria Szubert\1.sdm-Result Data.txt	A6	miR125b-1-3p	Target	75	rs	29.783144	29.783144	
C:\Users\bozena.szymanska\Documents\wyniki\wyniki 2021\Maria Szubert\1.sdm-Result Data.txt	B5	miR125b-1-3p	Target	76	rs	undetermined	40.0	
C:\Users\bozena.szymanska\Documents\wyniki\wyniki 2021\Maria Szubert\1.sdm-Result Data.txt	B6	miR125b-1-3p	Target	76	rs	undetermined	40.0	
C:\Users\bozena.szymanska\Documents\wyniki\wyniki 2021\Maria Szubert\1.sdm-Result Data.txt	E5	miR125b-1-3p	Target	79	rs	undetermined	40.0	
C:\Users\bozena.szymanska\Documents\wyniki\wyniki 2021\Maria Szubert\1.sdm-Result Data.txt	E6	miR125b-1-3p	Target	79	rs	undetermined	40.0	
C:\Users\bozena.szymanska\Documents\wyniki\wyniki 2021\Maria Szubert\3.sdm-Result Data.txt	F3	miR31-3p	Target	174	k	33.23622	33.23622	
C:\Users\bozena.szymanska\Documents\wyniki\wyniki 2021\Maria Szubert\3.sdm-Result Data.txt	F4	miR31-3p	Target	174	k	33.08383	33.08383	
C:\Users\bozena.szymanska\Documents\wyniki\wyniki 2021\Maria Szubert\3.sdm-Result Data.txt	G3	miR31-3p	Target	175	k	29.589808	29.589808	
C:\Users\bozena.szymanska\Documents\wyniki\wyniki 2021\Maria Szubert\3.sdm-Result Data.txt	G4	miR31-3p	Target	175	k	29.565256	29.565256	
C:\Users\bozena.szymanska\Documents\wyniki\wyniki 2021\Maria Szubert\3.sdm-Result Data.txt	H3	miR31-3p	Target	176	k	38.416603	38.416603	
C:\Users\bozena.szymanska\Documents\wyniki\wyniki 2021\Maria Szubert\3.sdm-Result Data.txt	H4	miR31-3p	Target	176	k	37.10269	37.10269	
C:\Users\bozena.szymanska\Documents\wyniki\wyniki 2021\Maria Szubert\3.sdm-Result Data.txt	F5	miR125b-1-3p	Target	70	rj	36.941605	36.941605	
C:\Users\bozena.szymanska\Documents\wyniki\wyniki 2021\Maria Szubert\3.sdm-Result Data.txt	F6	miR125b-1-3p	Target	70	rj	35.465683	35.465683	
C:\Users\bozena.szymanska\Documents\wyniki\wyniki 2021\Maria Szubert\3.sdm-Result Data.txt	A3	miR31-3p	Target	177	k	32.153145	32.153145	
C:\Users\bozena.szymanska\Documents\wyniki\wyniki 2021\Maria Szubert\3.sdm-Result Data.txt	A4	miR31-3p	Target	177	k	32.474834	32.474834	
C:\Users\bozena.szymanska\Documents\wyniki\wyniki 2021\Maria Szubert\3.sdm-Result Data.txt	D5	miR125b-1-3p	Target	72	rs	28.87835	28.87835	
C:\Users\bozena.szymanska\Documents\wyniki\wyniki 2021\Maria Szubert\3.sdm-Result Data.txt	D6	miR125b-1-3p	Target	72	rs	28.741808	28.741808	
C:\Users\bozena.szymanska\Documents\wyniki\wyniki 2021\Maria Szubert\3.sdm-Result Data.txt	B3	miR31-3p	Target	178	k	30.837782	30.837782	
C:\Users\bozena.szymanska\Documents\wyniki\wyniki 2021\Maria Szubert\3.sdm-Result Data.txt	B4	miR31-3p	Target	178	k	31.01754	31.01754	
C:\Users\bozena.szymanska\Documents\wyniki\wyniki 2021\Maria Szubert\3.sdm-Result Data.txt	C5	miR125b-1-3p	Target	71	rs	28.76201	28.76201	
C:\Users\bozena.szymanska\Documents\wyniki\wyniki 2021\Maria Szubert\3.sdm-Result Data.txt	C6	miR125b-1-3p	Target	71	rs	28.29746	28.29746	
C:\Users\bozena.szymanska\Documents\wyniki\wyniki 2021\Maria Szubert\3.sdm-Result Data.txt	C3	miR31-3p	Target	179	k	undetermined	40.0	
C:\Users\bozena.szymanska\Documents\wyniki\wyniki 2021\Maria Szubert\3.sdm-Result Data.txt	C4	miR31-3p	Target	179	k	undetermined	40.0	
C:\Users\bozena.szymanska\Documents\wyniki\wyniki 2021\Maria Szubert\1.sdm-Result Data.txt	H5	miR125b-1-3p	Target	74	rs	31.393694	31.393694	
C:\Users\bozena.szymanska\Documents\wyniki\wyniki 2021\Maria Szubert\1.sdm-Result Data.txt	H6	miR125b-1-3p	Target	74	rs	31.111479	31.111479	
C:\Users\bozena.szymanska\Documents\wyniki\wyniki 2021\Maria Szubert\1.sdm-Result Data.txt	G5	miR125b-1-3p	Target	73	rs	undetermined	40.0	
C:\Users\bozena.szymanska\Documents\wyniki\wyniki 2021\Maria Szubert\1.sdm-Result Data.txt	G6	miR125b-1-3p	Target	73	rs	undetermined	40.0	
C:\Users\bozena.szymanska\Documents\wyniki\wyniki 2021\Maria Szubert\3.sdm-Result Data.txt	B3	miR31-3p	Target	170	k	undetermined	40.0	
C:\Users\bozena.szymanska\Documents\wyniki\wyniki 2021\Maria Szubert\3.sdm-Result Data.txt	B4	miR31-3p	Target	170	k	undetermined	40.0	
C:\Users\bozena.szymanska\Documents\wyniki\wyniki 2021\Maria Szubert\3.sdm-Result Data.txt	C3	miR31-3p	Target	171	k	35.73099	35.73099	
C:\Users\bozena.szymanska\Documents\wyniki\wyniki 2021\Maria Szubert\3.sdm-Result Data.txt	C4	miR31-3p	Target	171	k	36.518314	36.518314	
C:\Users\bozena.szymanska\Documents\wyniki\wyniki 2021\Maria Szubert\3.sdm-Result Data.txt	D3	miR31-3p	Target	172	k	undetermined	40.0	
C:\Users\bozena.szymanska\Documents\wyniki\wyniki 2021\Maria Szubert\3.sdm-Result Data.txt	D4	miR31-3p	Target	172	k	39.23972	39.23972	
C:\Users\bozena.szymanska\Documents\wyniki\wyniki 2021\Maria Szubert\3.sdm-Result Data.txt	E3	miR31-3p	Target	173	k	undetermined	40.0	
C:\Users\bozena.szymanska\Documents\wyniki\wyniki 2021\Maria Szubert\3.sdm-Result Data.txt	E4	miR31-3p	Target	173	k	undetermined	40.0	
C:\Users\bozena.szymanska\Documents\wyniki\wyniki 2021\Maria Szubert\1.sdm-Result Data.txt	B5	miR125b-1-3p	Target	64	re	33.85503	33.85503	
C:\Users\bozena.szymanska\Documents\wyniki\wyniki 2021\Maria Szubert\1.sdm-Result Data.txt	B6	miR125b-1-3p	Target	64	re	33.397358	33.397358	
C:\Users\bozena.szymanska\Documents\wyniki\wyniki 2021\Maria Szubert\1.sdm-Result Data.txt	C5	miR125b-1-3p	Target	65	re	31.389664	31.389664	
C:\Users\bozena.szymanska\Documents\wyniki\wyniki 2021\Maria Szubert\1.sdm-Result Data.txt	C6	miR125b-1-3p	Target	65	re	31.431578	31.431578	
C:\Users\bozena.szymanska\Documents\wyniki\wyniki 2021\Maria Szubert\1.sdm-Result Data.txt	C5	miR125b-1-3p	Target	66	rj	28.093925	28.093925	
C:\Users\bozena.szymanska\Documents\wyniki\wyniki 2021\Maria Szubert\1.sdm-Result Data.txt	C6	miR125b-1-3p	Target	66	rj	27.779615	27.779615	
C:\Users\bozena.szymanska\Documents\wyniki\wyniki 2021\Maria Szubert\1.sdm-Result Data.txt	D5	miR125b-1-3p	Target	67	rj	29.961075	29.961075	
C:\Users\bozena.szymanska\Documents\wyniki\wyniki 2021\Maria Szubert\1.sdm-Result Data.txt	D6	miR125b-1-3p	Target	67	rj	29.5549	29.5549	
C:\Users\bozena.szymanska\Documents\wyniki\wyniki 2021\Maria Szubert\1.sdm-Result Data.txt	D5	miR125b-1-3p	Target	68	rj	undetermined	40.0	
C:\Users\bozena.szymanska\Documents\wyniki\wyniki 2021\Maria Szubert\1.sdm-Result Data.txt	D6	miR125b-1-3p	Target	68	rj	undetermined	40.0	
C:\Users\bozena.szymanska\Documents\wyniki\wyniki 2021\Maria Szubert\1.sdm-Result Data.txt	E5	miR125b-1-3p	Target	69	rj	undetermined	40.0	
C:\Users\bozena.szymanska\Documents\wyniki\wyniki 2021\Maria Szubert\1.sdm-Result Data.txt	E6	miR125b-1-3p	Target	69	rj	undetermined	40.0	
C:\Users\bozena.szymanska\Documents\wyniki\wyniki 2021\Maria Szubert\1.sdm-Result Data.txt	C5	miR125b-1-3p	Target	8	gn	undetermined	40.0	
C:\Users\bozena.szymanska\Documents\wyniki\wyniki 2021\Maria Szubert\1.sdm-Result Data.txt	C6	miR125b-1-3p	Target	8	gn	undetermined	40.0	
C:\Users\bozena.szymanska\Documents\wyniki\wyniki 2021\Maria Szubert\3.sdm-Result Data.txt	C5	miR125b-1-3p	Target	8	gn	undetermined	40.0	
C:\Users\bozena.szymanska\Documents\wyniki\wyniki 2021\Maria Szubert\3.sdm-Result Data.txt	C6	miR125b-1-3p	Target	8	gn	undetermined	40.0	
C:\Users\bozena.szymanska\Documents\wyniki\wyniki 2021\Maria Szubert\2.sdm-Result Data.txt	H3	miR31-3p	Target	20	ep	undetermined	40.0	
C:\Users\bozena.szymanska\Documents\wyniki\wyniki 2021\Maria Szubert\2.sdm-Result Data.txt	H4	miR31-3p	Target	20	ep	37.48176	37.48176	
C:\Users\bozena.szymanska\Documents\wyniki\wyniki 2021\Maria Szubert\1.sdm-Result Data.txt	D5	miR125b-1-3p	Target	9	rs	undetermined	40.0	
C:\Users\bozena.szymanska\Documents\wyniki\wyniki 2021\Maria Szubert\1.sdm-Result Data.txt	D6	miR125b-1-3p	Target	9	rs	undetermined	40.0	
C:\Users\bozena.szymanska\Documents\wyniki\wyniki 2021\Maria Szubert\3.sdm-Result Data.txt	D5	miR125b-1-3p	Target	9	rs	undetermined	40.0	
C:\Users\bozena.szymanska\Documents\wyniki\wyniki 2021\Maria Szubert\3.sdm-Result Data.txt	D6	miR125b-1-3p	Target	9	rs	undetermined	40.0	
C:\Users\bozena.szymanska\Documents\wyniki\wyniki 2021\Maria Szubert\2.sdm-Result Data.txt	D3	miR31-3p	Target	21	ep	28.74539	28.74539	
C:\Users\bozena.szymanska\Documents\wyniki\wyniki 2021\Maria Szubert\2.sdm-Result Data.txt	D4	miR31-3p	Target	21	ep	28.620956	28.620956	
C:\Users\bozena.szymanska\Documents\wyniki\wyniki 2021\Maria Szubert\3.sdm-Result Data.txt	D5	miR125b-1-3p	Target	6	gn	undetermined	40.0	
C:\Users\bozena.szymanska\Documents\wyniki\wyniki 2021\Maria Szubert\3.sdm-Result Data.txt	D6	miR125b-1-3p	Target	6	gn	undetermined	40.0	
C:\Users\bozena.szymanska\Documents\wyniki\wyniki 2021\Maria Szubert\2.sdm-Result Data.txt	E3	miR31-3p	Target	22	ep	32.264694	32.264694	
C:\Users\bozena.szymanska\Documents\wyniki\wyniki 2021\Maria Szubert\2.sdm-Result Data.txt	E4	miR31-3p	Target	22	ep	31.911247	31.911247	
C:\Users\bozena.szymanska\Documents\wyniki\wyniki 2021\Maria Szubert\3.sdm-Result Data.txt	E5	miR125b-1-3p	Target	7	gn	undetermined	40.0	
C:\Users\bozena.szymanska\Documents\wyniki\wyniki 2021\Maria Szubert\3.sdm-Result Data.txt	E6	miR125b-1-3p	Target	7	gn	undetermined	40.0	
C:\Users\bozena.szymanska\Documents\wyniki\wyniki 2021\Maria Szubert\2.sdm-Result Data.txt	F3	miR31-3p	Target	23	ep	28.863672	28.863672	
C:\Users\bozena.szymanska\Documents\wyniki\wyniki 2021\Maria Szubert\2.sdm-Result Data.txt	F4	miR31-3p	Target	23	ep	28.570763	28.570763	
C:\Users\bozena.szymanska\Documents\wyniki\wyniki 2021\Maria Szubert\1.sdm-Result Data.txt	B5	miR125b-1-3p	Target	4	gn	undetermined	40.0	
C:\Users\bozena.szymanska\Documents\wyniki\wyniki 2021\Maria Szubert\1.sdm-Result Data.txt	B6	miR125b-1-3p	Target	4	gn	38.393528	38.393528	
C:\Users\bozena.szymanska\Documents\wyniki\wyniki 2021\Maria Szubert\3.sdm-Result Data.txt	B5	miR125b-1-3p	Target	4	gn	undetermined	40.0	
C:\Users\bozena.szymanska\Documents\wyniki\wyniki 2021\Maria Szubert\3.sdm-Result Data.txt	B6	miR125b-1-3p	Target	4	gn	38.393528	38.393528	
C:\Users\bozena.szymanska\Documents\wyniki\wyniki 2021\Maria Szubert\3.sdm-Result Data.txt	C5	miR125b-1-3p	Target	5	gn	undetermined	40.0	
C:\Users\bozena.szymanska\Documents\wyniki\wyniki 2021\Maria Szubert\3.sdm-Result Data.txt	C6	miR125b-1-3p	Target	5	gn	undetermined	40.0	
C:\Users\bozena.szymanska\Documents\wyniki\wyniki 2021\Maria Szubert\3.sdm-Result Data.txt	H5	miR125b-1-3p	Target	2	gn	28.257866	28.257866	
C:\Users\bozena.szymanska\Documents\wyniki\wyniki 2021\Maria Szubert\3.sdm-Result Data.txt	H6	miR125b-1-3p	Target	2	gn	28.011223	28.011223	
C:\Users\bozena.szymanska\Documents\wyniki\wyniki 2021\Maria Szubert\1.sdm-Result Data.txt	A5	miR125b-1-3p	Target	3	gn	27.415188	27.415188	
C:\Users\bozena.szymanska\Documents\wyniki\wyniki 2021\Maria Szubert\1.sdm-Result Data.txt	A6	miR125b-1-3p	Target	3	gn	27.567795	27.567795	
C:\Users\bozena.szymanska\Documents\wyniki\wyniki 2021\Maria Szubert\3.sdm-Result Data.txt	A5	miR125b-1-3p	Target	3	gn	27.415188	27.415188	
C:\Users\bozena.szymanska\Documents\wyniki\wyniki 2021\Maria Szubert\3.sdm-Result Data.txt	A6	miR125b-1-3p	Target	3	gn	27.567795	27.567795	
C:\Users\bozena.szymanska\Documents\wyniki\wyniki 2021\Maria Szubert\3.sdm-Result Data.txt	H3	miR31-3p	Target	28	ep	28.085016	28.085016	
C:\Users\bozena.szymanska\Documents\wyniki\wyniki 2021\Maria Szubert\3.sdm-Result Data.txt	H4	miR31-3p	Target	28	ep	28.130522	28.130522	
C:\Users\bozena.szymanska\Documents\wyniki\wyniki 2021\Maria Szubert\3.sdm-Result Data.txt	A3	miR31-3p	Target	29	ep	29.240728	29.240728	
C:\Users\bozena.szymanska\Documents\wyniki\wyniki 2021\Maria Szubert\3.sdm-Result Data.txt	A4	miR31-3p	Target	29	ep	29.293882	29.293882	
C:\Users\bozena.szymanska\Documents\wyniki\wyniki 2021\Maria Szubert\2.sdm-Result Data.txt	G3	miR31-3p	Target	24	ep	29.511839	29.511839	
C:\Users\bozena.szymanska\Documents\wyniki\wyniki 2021\Maria Szubert\2.sdm-Result Data.txt	G4	miR31-3p	Target	24	ep	29.191359	29.191359	
C:\Users\bozena.szymanska\Documents\wyniki\wyniki 2021\Maria Szubert\2.sdm-Result Data.txt	H3	miR31-3p	Target	25	ep	32.97077	32.97077	
C:\Users\bozena.szymanska\Documents\wyniki\wyniki 2021\Maria Szubert\2.sdm-Result Data.txt	H4	miR31-3p	Target	25	ep	33.020447	33.020447	
C:\Users\bozena.szymanska\Documents\wyniki\wyniki 2021\Maria Szubert\3.sdm-Result Data.txt	F3	miR31-3p	Target	26	ep	28.09054	28.09054	
C:\Users\bozena.szymanska\Documents\wyniki\wyniki 2021\Maria Szubert\3.sdm-Result Data.txt	F4	miR31-3p	Target	26	ep	28.18833	28.18833	
C:\Users\bozena.szymanska\Documents\wyniki\wyniki 2021\Maria Szubert\3.sdm-Result Data.txt	G3	miR31-3p	Target	27	ep	28.883505	28.883505	
C:\Users\bozena.szymanska\Documents\wyniki\wyniki 2021\Maria Szubert\3.sdm-Result Data.txt	G4	miR31-3p	Target	27	ep	28.876873	28.876873	
C:\Users\bozena.szymanska\Documents\wyniki\wyniki 2021\Maria Szubert\1.sdm-Result Data.txt	A5	miR125b-1-3p	Target	99	rs	29.531168	29.531168	
C:\Users\bozena.szymanska\Documents\wyniki\wyniki 2021\Maria Szubert\1.sdm-Result Data.txt	A6	miR125b-1-3p	Target	99	rs	29.377203	29.377203	
C:\Users\bozena.szymanska\Documents\wyniki\wyniki 2021\Maria Szubert\1.sdm-Result Data.txt	H5	miR125b-1-3p	Target	98	rs	31.650982	31.650982	
C:\Users\bozena.szymanska\Documents\wyniki\wyniki 2021\Maria Szubert\1.sdm-Result Data.txt	H6	miR125b-1-3p	Target	98	rs	32.383446	32.383446	
C:\Users\bozena.szymanska\Documents\wyniki\wyniki 2021\Maria Szubert\1.sdm-Result Data.txt	G5	miR125b-1-3p	Target	97	rs	26.93215	26.93215	
C:\Users\bozena.szymanska\Documents\wyniki\wyniki 2021\Maria Szubert\1.sdm-Result Data.txt	G6	miR125b-1-3p	Target	97	rs	26.953602	26.953602	
C:\Users\bozena.szymanska\Documents\wyniki\wyniki 2021\Maria Szubert\3.sdm-Result Data.txt	G5	miR125b-1-3p	Target	1	gn	27.715723	27.715723	
C:\Users\bozena.szymanska\Documents\wyniki\wyniki 2021\Maria Szubert\3.sdm-Result Data.txt	G6	miR125b-1-3p	Target	1	gn	27.977085	27.977085	
C:\Users\bozena.szymanska\Documents\wyniki\wyniki 2021\Maria Szubert\1.sdm-Result Data.txt	F3	miR31-3p	Target	11	gn	undetermined	40.0	
C:\Users\bozena.szymanska\Documents\wyniki\wyniki 2021\Maria Szubert\1.sdm-Result Data.txt	F4	miR31-3p	Target	11	gn	undetermined	40.0	
C:\Users\bozena.szymanska\Documents\wyniki\wyniki 2021\Maria Szubert\3.sdm-Result Data.txt	F3	miR31-3p	Target	11	gn	undetermined	40.0	
C:\Users\bozena.szymanska\Documents\wyniki\wyniki 2021\Maria Szubert\3.sdm-Result Data.txt	F4	miR31-3p	Target	11	gn	undetermined	40.0	
C:\Users\bozena.szymanska\Documents\wyniki\wyniki 2021\Maria Szubert\1.sdm-Result Data.txt	G3	miR31-3p	Target	12	gn	undetermined	40.0	
C:\Users\bozena.szymanska\Documents\wyniki\wyniki 2021\Maria Szubert\1.sdm-Result Data.txt	G4	miR31-3p	Target	12	gn	undetermined	40.0	
C:\Users\bozena.szymanska\Documents\wyniki\wyniki 2021\Maria Szubert\3.sdm-Result Data.txt	G3	miR31-3p	Target	12	gn	undetermined	40.0	
C:\Users\bozena.szymanska\Documents\wyniki\wyniki 2021\Maria Szubert\3.sdm-Result Data.txt	G4	miR31-3p	Target	12	gn	undetermined	40.0	
C:\Users\bozena.szymanska\Documents\wyniki\wyniki 2021\Maria Szubert\1.sdm-Result Data.txt	E3	miR31-3p	Target	10	gn	undetermined	40.0	
C:\Users\bozena.szymanska\Documents\wyniki\wyniki 2021\Maria Szubert\1.sdm-Result Data.txt	E4	miR31-3p	Target	10	gn	undetermined	40.0	
C:\Users\bozena.szymanska\Documents\wyniki\wyniki 2021\Maria Szubert\3.sdm-Result Data.txt	E3	miR31-3p	Target	10	gn	undetermined	40.0	
C:\Users\bozena.szymanska\Documents\wyniki\wyniki 2021\Maria Szubert\3.sdm-Result Data.txt	E4	miR31-3p	Target	10	gn	undetermined	40.0	
C:\Users\bozena.szymanska\Documents\wyniki\wyniki 2021\Maria Szubert\1.sdm-Result Data.txt	C5	miR125b-1-3p	Target	93	rs	31.719164	31.719164	
C:\Users\bozena.szymanska\Documents\wyniki\wyniki 2021\Maria Szubert\1.sdm-Result Data.txt	C6	miR125b-1-3p	Target	93	rs	31.709068	31.709068	
C:\Users\bozena.szymanska\Documents\wyniki\wyniki 2021\Maria Szubert\2.sdm-Result Data.txt	G3	miR31-3p	Target	19	ep	undetermined	40.0	
C:\Users\bozena.szymanska\Documents\wyniki\wyniki 2021\Maria Szubert\2.sdm-Result Data.txt	G4	miR31-3p	Target	19	ep	undetermined	40.0	
C:\Users\bozena.szymanska\Documents\wyniki\wyniki 2021\Maria Szubert\1.sdm-Result Data.txt	D5	miR125b-1-3p	Target	94	rs	34.631027	34.631027	
C:\Users\bozena.szymanska\Documents\wyniki\wyniki 2021\Maria Szubert\1.sdm-Result Data.txt	D6	miR125b-1-3p	Target	94	rs	34.31598	34.31598	
C:\Users\bozena.szymanska\Documents\wyniki\wyniki 2021\Maria Szubert\1.sdm-Result Data.txt	B3	miR31-3p	Target	17	ep	37.97064	37.97064	
C:\Users\bozena.szymanska\Documents\wyniki\wyniki 2021\Maria Szubert\1.sdm-Result Data.txt	B4	miR31-3p	Target	17	ep	36.82594	36.82594	
C:\Users\bozena.szymanska\Documents\wyniki\wyniki 2021\Maria Szubert\2.sdm-Result Data.txt	B3	miR31-3p	Target	17	ep	27.284063	27.284063	
C:\Users\bozena.szymanska\Documents\wyniki\wyniki 2021\Maria Szubert\2.sdm-Result Data.txt	B4	miR31-3p	Target	17	ep	27.149715	27.149715	
C:\Users\bozena.szymanska\Documents\wyniki\wyniki 2021\Maria Szubert\1.sdm-Result Data.txt	E5	miR125b-1-3p	Target	95	rs	31.575302	31.575302	
C:\Users\bozena.szymanska\Documents\wyniki\wyniki 2021\Maria Szubert\1.sdm-Result Data.txt	E6	miR125b-1-3p	Target	95	rs	31.462812	31.462812	
C:\Users\bozena.szymanska\Documents\wyniki\wyniki 2021\Maria Szubert\1.sdm-Result Data.txt	F5	miR125b-1-3p	Target	96	rs	33.870205	33.870205	
C:\Users\bozena.szymanska\Documents\wyniki\wyniki 2021\Maria Szubert\1.sdm-Result Data.txt	F6	miR125b-1-3p	Target	96	rs	33.532837	33.532837	
C:\Users\bozena.szymanska\Documents\wyniki\wyniki 2021\Maria Szubert\2.sdm-Result Data.txt	C3	miR31-3p	Target	18	ep	undetermined	40.0	
C:\Users\bozena.szymanska\Documents\wyniki\wyniki 2021\Maria Szubert\2.sdm-Result Data.txt	C4	miR31-3p	Target	18	ep	39.784424	39.784424	
C:\Users\bozena.szymanska\Documents\wyniki\wyniki 2021\Maria Szubert\2.sdm-Result Data.txt	A3	miR31-3p	Target	15	ep	28.552439	28.552439	
C:\Users\bozena.szymanska\Documents\wyniki\wyniki 2021\Maria Szubert\2.sdm-Result Data.txt	A4	miR31-3p	Target	15	ep	28.768892	28.768892	
C:\Users\bozena.szymanska\Documents\wyniki\wyniki 2021\Maria Szubert\1.sdm-Result Data.txt	A3	miR31-3p	Target	16	ep	28.838072	28.838072	
C:\Users\bozena.szymanska\Documents\wyniki\wyniki 2021\Maria Szubert\1.sdm-Result Data.txt	A4	miR31-3p	Target	16	ep	28.877277	28.877277	
C:\Users\bozena.szymanska\Documents\wyniki\wyniki 2021\Maria Szubert\1.sdm-Result Data.txt	H5	miR125b-1-3p	Target	90	rs	34.420315	34.420315	
C:\Users\bozena.szymanska\Documents\wyniki\wyniki 2021\Maria Szubert\1.sdm-Result Data.txt	H6	miR125b-1-3p	Target	90	rs	34.582085	34.582085	
C:\Users\bozena.szymanska\Documents\wyniki\wyniki 2021\Maria Szubert\1.sdm-Result Data.txt	A5	miR125b-1-3p	Target	91	rs	34.02148	34.02148	
C:\Users\bozena.szymanska\Documents\wyniki\wyniki 2021\Maria Szubert\1.sdm-Result Data.txt	A6	miR125b-1-3p	Target	91	rs	34.000088	34.000088	
C:\Users\bozena.szymanska\Documents\wyniki\wyniki 2021\Maria Szubert\1.sdm-Result Data.txt	H3	miR31-3p	Target	13	gn	30.555471	30.555471	
C:\Users\bozena.szymanska\Documents\wyniki\wyniki 2021\Maria Szubert\1.sdm-Result Data.txt	H4	miR31-3p	Target	13	gn	30.59239	30.59239	
C:\Users\bozena.szymanska\Documents\wyniki\wyniki 2021\Maria Szubert\3.sdm-Result Data.txt	H3	miR31-3p	Target	13	gn	30.555471	30.555471	
C:\Users\bozena.szymanska\Documents\wyniki\wyniki 2021\Maria Szubert\3.sdm-Result Data.txt	H4	miR31-3p	Target	13	gn	30.59239	30.59239	
C:\Users\bozena.szymanska\Documents\wyniki\wyniki 2021\Maria Szubert\1.sdm-Result Data.txt	B5	miR125b-1-3p	Target	92	rs	28.220137	28.220137	
C:\Users\bozena.szymanska\Documents\wyniki\wyniki 2021\Maria Szubert\1.sdm-Result Data.txt	B6	miR125b-1-3p	Target	92	rs	28.086914	28.086914	
C:\Users\bozena.szymanska\Documents\wyniki\wyniki 2021\Maria Szubert\2.sdm-Result Data.txt	D3	miR31-3p	Target	14	gn	undetermined	40.0	
C:\Users\bozena.szymanska\Documents\wyniki\wyniki 2021\Maria Szubert\2.sdm-Result Data.txt	D4	miR31-3p	Target	14	gn	undetermined	40.0	
C:\Users\bozena.szymanska\Documents\wyniki\wyniki 2021\Maria Szubert\1.sdm-Result Data.txt	E5	miR125b-1-3p	Target	87	rs	29.530254	29.530254	
C:\Users\bozena.szymanska\Documents\wyniki\wyniki 2021\Maria Szubert\1.sdm-Result Data.txt	E6	miR125b-1-3p	Target	87	rs	28.86619	28.86619	
C:\Users\bozena.szymanska\Documents\wyniki\wyniki 2021\Maria Szubert\1.sdm-Result Data.txt	D5	miR125b-1-3p	Target	86	rs	undetermined	40.0	
C:\Users\bozena.szymanska\Documents\wyniki\wyniki 2021\Maria Szubert\1.sdm-Result Data.txt	D6	miR125b-1-3p	Target	86	rs	undetermined	40.0	
C:\Users\bozena.szymanska\Documents\wyniki\wyniki 2021\Maria Szubert\1.sdm-Result Data.txt	G5	miR125b-1-3p	Target	89	rs	undetermined	40.0	
C:\Users\bozena.szymanska\Documents\wyniki\wyniki 2021\Maria Szubert\1.sdm-Result Data.txt	G6	miR125b-1-3p	Target	89	rs	undetermined	40.0	
C:\Users\bozena.szymanska\Documents\wyniki\wyniki 2021\Maria Szubert\1.sdm-Result Data.txt	F5	miR125b-1-3p	Target	88	rs	27.953186	27.953186	
C:\Users\bozena.szymanska\Documents\wyniki\wyniki 2021\Maria Szubert\1.sdm-Result Data.txt	F6	miR125b-1-3p	Target	88	rs	27.469439	27.469439	
C:\Users\bozena.szymanska\Documents\wyniki\wyniki 2021\Maria Szubert\3.sdm-Result Data.txt	D3	miR31-3p	Target	40	ep	29.783464	29.783464	
C:\Users\bozena.szymanska\Documents\wyniki\wyniki 2021\Maria Szubert\3.sdm-Result Data.txt	D4	miR31-3p	Target	40	ep	29.389833	29.389833	
C:\Users\bozena.szymanska\Documents\wyniki\wyniki 2021\Maria Szubert\3.sdm-Result Data.txt	E3	miR31-3p	Target	41	ep	28.788576	28.788576	
C:\Users\bozena.szymanska\Documents\wyniki\wyniki 2021\Maria Szubert\3.sdm-Result Data.txt	E4	miR31-3p	Target	41	ep	28.532846	28.532846	
C:\Users\bozena.szymanska\Documents\wyniki\wyniki 2021\Maria Szubert\3.sdm-Result Data.txt	F3	miR31-3p	Target	42	ep	27.139837	27.139837	
C:\Users\bozena.szymanska\Documents\wyniki\wyniki 2021\Maria Szubert\3.sdm-Result Data.txt	F4	miR31-3p	Target	42	ep	27.002802	27.002802	
C:\Users\bozena.szymanska\Documents\wyniki\wyniki 2021\Maria Szubert\3.sdm-Result Data.txt	G3	miR31-3p	Target	43	ep	29.22969	29.22969	
C:\Users\bozena.szymanska\Documents\wyniki\wyniki 2021\Maria Szubert\3.sdm-Result Data.txt	G4	miR31-3p	Target	43	ep	29.108864	29.108864	
C:\Users\bozena.szymanska\Documents\wyniki\wyniki 2021\Maria Szubert\3.sdm-Result Data.txt	H3	miR31-3p	Target	44	ep	29.113089	29.113089	
C:\Users\bozena.szymanska\Documents\wyniki\wyniki 2021\Maria Szubert\3.sdm-Result Data.txt	H4	miR31-3p	Target	44	ep	29.10026	29.10026	
C:\Users\bozena.szymanska\Documents\wyniki\wyniki 2021\Maria Szubert\3.sdm-Result Data.txt	A3	miR31-3p	Target	45	re	25.950579	25.950579	
C:\Users\bozena.szymanska\Documents\wyniki\wyniki 2021\Maria Szubert\3.sdm-Result Data.txt	A4	miR31-3p	Target	45	re	26.068962	26.068962	
C:\Users\bozena.szymanska\Documents\wyniki\wyniki 2021\Maria Szubert\3.sdm-Result Data.txt	B3	miR31-3p	Target	46	re	33.81344	33.81344	
C:\Users\bozena.szymanska\Documents\wyniki\wyniki 2021\Maria Szubert\3.sdm-Result Data.txt	B4	miR31-3p	Target	46	re	33.778027	33.778027	
C:\Users\bozena.szymanska\Documents\wyniki\wyniki 2021\Maria Szubert\1.sdm-Result Data.txt	A3	miR31-3p	Target	47	re	27.802015	27.802015	
C:\Users\bozena.szymanska\Documents\wyniki\wyniki 2021\Maria Szubert\1.sdm-Result Data.txt	A4	miR31-3p	Target	47	re	27.84504	27.84504	
C:\Users\bozena.szymanska\Documents\wyniki\wyniki 2021\Maria Szubert\1.sdm-Result Data.txt	B3	miR31-3p	Target	48	re	30.546457	30.546457	
C:\Users\bozena.szymanska\Documents\wyniki\wyniki 2021\Maria Szubert\1.sdm-Result Data.txt	B4	miR31-3p	Target	48	re	30.71466	30.71466	
C:\Users\bozena.szymanska\Documents\wyniki\wyniki 2021\Maria Szubert\1.sdm-Result Data.txt	C3	miR31-3p	Target	49	re	28.664665	28.664665	
C:\Users\bozena.szymanska\Documents\wyniki\wyniki 2021\Maria Szubert\1.sdm-Result Data.txt	C4	miR31-3p	Target	49	re	28.730816	28.730816	
C:\Users\bozena.szymanska\Documents\wyniki\wyniki 2021\Maria Szubert\3.sdm-Result Data.txt	G3	miR31-3p	Target	ntc		undetermined	40.0	x (sample omitted)
C:\Users\bozena.szymanska\Documents\wyniki\wyniki 2021\Maria Szubert\3.sdm-Result Data.txt	G4	miR31-3p	Target	ntc		undetermined	40.0	x (sample omitted)
C:\Users\bozena.szymanska\Documents\wyniki\wyniki 2021\Maria Szubert\3.sdm-Result Data.txt	H3	miR31-3p	Target	ntc		undetermined	40.0	x (sample omitted)
C:\Users\bozena.szymanska\Documents\wyniki\wyniki 2021\Maria Szubert\3.sdm-Result Data.txt	H4	miR31-3p	Target	ntc		undetermined	40.0	x (sample omitted)
C:\Users\bozena.szymanska\Documents\wyniki\wyniki 2021\Maria Szubert\3.sdm-Result Data.txt	B3	miR31-3p	Target	30	ep	27.257994	27.257994	
C:\Users\bozena.szymanska\Documents\wyniki\wyniki 2021\Maria Szubert\3.sdm-Result Data.txt	B4	miR31-3p	Target	30	ep	27.393156	27.393156	
C:\Users\bozena.szymanska\Documents\wyniki\wyniki 2021\Maria Szubert\3.sdm-Result Data.txt	G1	miR1-3p	Target	1	gn	19.703884	19.703884	
C:\Users\bozena.szymanska\Documents\wyniki\wyniki 2021\Maria Szubert\3.sdm-Result Data.txt	G2	miR1-3p	Target	1	gn	19.816912	19.816912	
C:\Users\bozena.szymanska\Documents\wyniki\wyniki 2021\Maria Szubert\3.sdm-Result Data.txt	H1	miR1-3p	Target	2	gn	29.945995	29.945995	
C:\Users\bozena.szymanska\Documents\wyniki\wyniki 2021\Maria Szubert\3.sdm-Result Data.txt	H2	miR1-3p	Target	2	gn	29.965788	29.965788	
C:\Users\bozena.szymanska\Documents\wyniki\wyniki 2021\Maria Szubert\3.sdm-Result Data.txt	E3	miR31-3p	Target	33	ep	28.384453	28.384453	
C:\Users\bozena.szymanska\Documents\wyniki\wyniki 2021\Maria Szubert\3.sdm-Result Data.txt	E4	miR31-3p	Target	33	ep	28.357674	28.357674	
C:\Users\bozena.szymanska\Documents\wyniki\wyniki 2021\Maria Szubert\1.sdm-Result Data.txt	A1	miR1-3p	Target	3	gn	23.948341	23.948341	
C:\Users\bozena.szymanska\Documents\wyniki\wyniki 2021\Maria Szubert\1.sdm-Result Data.txt	A2	miR1-3p	Target	3	gn	23.776121	23.776121	
C:\Users\bozena.szymanska\Documents\wyniki\wyniki 2021\Maria Szubert\3.sdm-Result Data.txt	A1	miR1-3p	Target	3	gn	23.948341	23.948341	
C:\Users\bozena.szymanska\Documents\wyniki\wyniki 2021\Maria Szubert\3.sdm-Result Data.txt	A2	miR1-3p	Target	3	gn	23.776121	23.776121	
C:\Users\bozena.szymanska\Documents\wyniki\wyniki 2021\Maria Szubert\3.sdm-Result Data.txt	F3	miR31-3p	Target	34	ep	28.889801	28.889801	
C:\Users\bozena.szymanska\Documents\wyniki\wyniki 2021\Maria Szubert\3.sdm-Result Data.txt	F4	miR31-3p	Target	34	ep	28.929733	28.929733	
C:\Users\bozena.szymanska\Documents\wyniki\wyniki 2021\Maria Szubert\1.sdm-Result Data.txt	B1	miR1-3p	Target	4	gn	29.484512	29.484512	
C:\Users\bozena.szymanska\Documents\wyniki\wyniki 2021\Maria Szubert\1.sdm-Result Data.txt	B2	miR1-3p	Target	4	gn	29.421888	29.421888	
C:\Users\bozena.szymanska\Documents\wyniki\wyniki 2021\Maria Szubert\3.sdm-Result Data.txt	B1	miR1-3p	Target	4	gn	29.484512	29.484512	
C:\Users\bozena.szymanska\Documents\wyniki\wyniki 2021\Maria Szubert\3.sdm-Result Data.txt	B2	miR1-3p	Target	4	gn	29.421888	29.421888	
C:\Users\bozena.szymanska\Documents\wyniki\wyniki 2021\Maria Szubert\3.sdm-Result Data.txt	C1	miR1-3p	Target	5	gn	33.81412	33.81412	
C:\Users\bozena.szymanska\Documents\wyniki\wyniki 2021\Maria Szubert\3.sdm-Result Data.txt	C2	miR1-3p	Target	5	gn	32.509865	32.509865	
C:\Users\bozena.szymanska\Documents\wyniki\wyniki 2021\Maria Szubert\3.sdm-Result Data.txt	C3	miR31-3p	Target	31	ep	31.055546	31.055546	
C:\Users\bozena.szymanska\Documents\wyniki\wyniki 2021\Maria Szubert\3.sdm-Result Data.txt	C4	miR31-3p	Target	31	ep	30.99743	30.99743	
C:\Users\bozena.szymanska\Documents\wyniki\wyniki 2021\Maria Szubert\3.sdm-Result Data.txt	D1	miR1-3p	Target	6	gn	33.342518	33.342518	
C:\Users\bozena.szymanska\Documents\wyniki\wyniki 2021\Maria Szubert\3.sdm-Result Data.txt	D2	miR1-3p	Target	6	gn	32.01948	32.01948	
C:\Users\bozena.szymanska\Documents\wyniki\wyniki 2021\Maria Szubert\3.sdm-Result Data.txt	D3	miR31-3p	Target	32	ep	29.371689	29.371689	
C:\Users\bozena.szymanska\Documents\wyniki\wyniki 2021\Maria Szubert\3.sdm-Result Data.txt	D4	miR31-3p	Target	32	ep	29.695623	29.695623	
C:\Users\bozena.szymanska\Documents\wyniki\wyniki 2021\Maria Szubert\3.sdm-Result Data.txt	E1	miR1-3p	Target	7	gn	33.269947	33.269947	
C:\Users\bozena.szymanska\Documents\wyniki\wyniki 2021\Maria Szubert\3.sdm-Result Data.txt	E2	miR1-3p	Target	7	gn	32.802635	32.802635	
C:\Users\bozena.szymanska\Documents\wyniki\wyniki 2021\Maria Szubert\3.sdm-Result Data.txt	A3	miR31-3p	Target	37	ep	28.710503	28.710503	
C:\Users\bozena.szymanska\Documents\wyniki\wyniki 2021\Maria Szubert\3.sdm-Result Data.txt	A4	miR31-3p	Target	37	ep	28.707912	28.707912	
C:\Users\bozena.szymanska\Documents\wyniki\wyniki 2021\Maria Szubert\3.sdm-Result Data.txt	B3	miR31-3p	Target	38	ep	26.663288	26.663288	
C:\Users\bozena.szymanska\Documents\wyniki\wyniki 2021\Maria Szubert\3.sdm-Result Data.txt	B4	miR31-3p	Target	38	ep	26.66291	26.66291	
C:\Users\bozena.szymanska\Documents\wyniki\wyniki 2021\Maria Szubert\1.sdm-Result Data.txt	C1	miR1-3p	Target	8	gn	30.013609	30.013609	
C:\Users\bozena.szymanska\Documents\wyniki\wyniki 2021\Maria Szubert\1.sdm-Result Data.txt	C2	miR1-3p	Target	8	gn	29.941853	29.941853	
C:\Users\bozena.szymanska\Documents\wyniki\wyniki 2021\Maria Szubert\3.sdm-Result Data.txt	C1	miR1-3p	Target	8	gn	30.013609	30.013609	
C:\Users\bozena.szymanska\Documents\wyniki\wyniki 2021\Maria Szubert\3.sdm-Result Data.txt	C2	miR1-3p	Target	8	gn	29.941853	29.941853	
C:\Users\bozena.szymanska\Documents\wyniki\wyniki 2021\Maria Szubert\3.sdm-Result Data.txt	G3	miR31-3p	Target	35	ep	28.976217	28.976217	
C:\Users\bozena.szymanska\Documents\wyniki\wyniki 2021\Maria Szubert\3.sdm-Result Data.txt	G4	miR31-3p	Target	35	ep	28.864403	28.864403	
C:\Users\bozena.szymanska\Documents\wyniki\wyniki 2021\Maria Szubert\1.sdm-Result Data.txt	D1	miR1-3p	Target	9	rs	31.927515	31.927515	
C:\Users\bozena.szymanska\Documents\wyniki\wyniki 2021\Maria Szubert\1.sdm-Result Data.txt	D2	miR1-3p	Target	9	rs	31.798553	31.798553	
C:\Users\bozena.szymanska\Documents\wyniki\wyniki 2021\Maria Szubert\3.sdm-Result Data.txt	D1	miR1-3p	Target	9	rs	31.927515	31.927515	
C:\Users\bozena.szymanska\Documents\wyniki\wyniki 2021\Maria Szubert\3.sdm-Result Data.txt	D2	miR1-3p	Target	9	rs	31.798553	31.798553	
C:\Users\bozena.szymanska\Documents\wyniki\wyniki 2021\Maria Szubert\3.sdm-Result Data.txt	H3	miR31-3p	Target	36	ep	31.60002	31.60002	
C:\Users\bozena.szymanska\Documents\wyniki\wyniki 2021\Maria Szubert\3.sdm-Result Data.txt	H4	miR31-3p	Target	36	ep	31.61201	31.61201	
C:\Users\bozena.szymanska\Documents\wyniki\wyniki 2021\Maria Szubert\3.sdm-Result Data.txt	C3	miR31-3p	Target	39	ep	28.944485	28.944485	
C:\Users\bozena.szymanska\Documents\wyniki\wyniki 2021\Maria Szubert\3.sdm-Result Data.txt	C4	miR31-3p	Target	39	ep	28.656073	28.656073	
C:\Users\bozena.szymanska\Documents\wyniki\wyniki 2021\Maria Szubert\2.sdm-Result Data.txt	A3	miR31-3p	Target	117	te	29.768122	29.768122	
C:\Users\bozena.szymanska\Documents\wyniki\wyniki 2021\Maria Szubert\2.sdm-Result Data.txt	A4	miR31-3p	Target	117	te	29.542034	29.542034	
C:\Users\bozena.szymanska\Documents\wyniki\wyniki 2021\Maria Szubert\2.sdm-Result Data.txt	H3	miR31-3p	Target	116	te	30.035015	30.035015	
C:\Users\bozena.szymanska\Documents\wyniki\wyniki 2021\Maria Szubert\2.sdm-Result Data.txt	H4	miR31-3p	Target	116	te	30.138582	30.138582	
C:\Users\bozena.szymanska\Documents\wyniki\wyniki 2021\Maria Szubert\2.sdm-Result Data.txt	C3	miR31-3p	Target	119	te	27.336153	27.336153	
C:\Users\bozena.szymanska\Documents\wyniki\wyniki 2021\Maria Szubert\2.sdm-Result Data.txt	C4	miR31-3p	Target	119	te	27.331211	27.331211	
C:\Users\bozena.szymanska\Documents\wyniki\wyniki 2021\Maria Szubert\2.sdm-Result Data.txt	B3	miR31-3p	Target	118	te	30.440056	30.440056	
C:\Users\bozena.szymanska\Documents\wyniki\wyniki 2021\Maria Szubert\2.sdm-Result Data.txt	B4	miR31-3p	Target	118	te	30.591831	30.591831	
C:\Users\bozena.szymanska\Documents\wyniki\wyniki 2021\Maria Szubert\2.sdm-Result Data.txt	G3	miR31-3p	Target	123	te	31.369547	31.369547	
C:\Users\bozena.szymanska\Documents\wyniki\wyniki 2021\Maria Szubert\2.sdm-Result Data.txt	G4	miR31-3p	Target	123	te	31.474806	31.474806	
C:\Users\bozena.szymanska\Documents\wyniki\wyniki 2021\Maria Szubert\2.sdm-Result Data.txt	H3	miR31-3p	Target	124	te	30.092415	30.092415	
C:\Users\bozena.szymanska\Documents\wyniki\wyniki 2021\Maria Szubert\2.sdm-Result Data.txt	H4	miR31-3p	Target	124	te	30.200394	30.200394	
C:\Users\bozena.szymanska\Documents\wyniki\wyniki 2021\Maria Szubert\2.sdm-Result Data.txt	A3	miR31-3p	Target	125	te	29.196995	29.196995	
C:\Users\bozena.szymanska\Documents\wyniki\wyniki 2021\Maria Szubert\2.sdm-Result Data.txt	A4	miR31-3p	Target	125	te	29.225275	29.225275	
C:\Users\bozena.szymanska\Documents\wyniki\wyniki 2021\Maria Szubert\2.sdm-Result Data.txt	B3	miR31-3p	Target	126	te	32.64613	32.64613	
C:\Users\bozena.szymanska\Documents\wyniki\wyniki 2021\Maria Szubert\2.sdm-Result Data.txt	B4	miR31-3p	Target	126	te	32.31536	32.31536	
C:\Users\bozena.szymanska\Documents\wyniki\wyniki 2021\Maria Szubert\2.sdm-Result Data.txt	D3	miR31-3p	Target	120	te	28.794605	28.794605	
C:\Users\bozena.szymanska\Documents\wyniki\wyniki 2021\Maria Szubert\2.sdm-Result Data.txt	D4	miR31-3p	Target	120	te	28.799583	28.799583	
C:\Users\bozena.szymanska\Documents\wyniki\wyniki 2021\Maria Szubert\1.sdm-Result Data.txt	E3	miR31-3p	Target	69	rj	24.260973	24.260973	
C:\Users\bozena.szymanska\Documents\wyniki\wyniki 2021\Maria Szubert\1.sdm-Result Data.txt	E4	miR31-3p	Target	69	rj	24.360342	24.360342	
C:\Users\bozena.szymanska\Documents\wyniki\wyniki 2021\Maria Szubert\2.sdm-Result Data.txt	E3	miR31-3p	Target	121	te	32.21276	32.21276	
C:\Users\bozena.szymanska\Documents\wyniki\wyniki 2021\Maria Szubert\2.sdm-Result Data.txt	E4	miR31-3p	Target	121	te	32.249996	32.249996	
C:\Users\bozena.szymanska\Documents\wyniki\wyniki 2021\Maria Szubert\1.sdm-Result Data.txt	D3	miR31-3p	Target	68	rj	25.936523	25.936523	
C:\Users\bozena.szymanska\Documents\wyniki\wyniki 2021\Maria Szubert\1.sdm-Result Data.txt	D4	miR31-3p	Target	68	rj	25.907333	25.907333	
C:\Users\bozena.szymanska\Documents\wyniki\wyniki 2021\Maria Szubert\2.sdm-Result Data.txt	F3	miR31-3p	Target	122	te	30.62867	30.62867	
C:\Users\bozena.szymanska\Documents\wyniki\wyniki 2021\Maria Szubert\2.sdm-Result Data.txt	F4	miR31-3p	Target	122	te	30.3585	30.3585	
C:\Users\bozena.szymanska\Documents\wyniki\wyniki 2021\Maria Szubert\1.sdm-Result Data.txt	D3	miR31-3p	Target	67	rj	25.835413	25.835413	
C:\Users\bozena.szymanska\Documents\wyniki\wyniki 2021\Maria Szubert\1.sdm-Result Data.txt	D4	miR31-3p	Target	67	rj	25.452192	25.452192	
C:\Users\bozena.szymanska\Documents\wyniki\wyniki 2021\Maria Szubert\1.sdm-Result Data.txt	C3	miR31-3p	Target	66	rj	27.383661	27.383661	
C:\Users\bozena.szymanska\Documents\wyniki\wyniki 2021\Maria Szubert\1.sdm-Result Data.txt	C4	miR31-3p	Target	66	rj	26.837564	26.837564	
C:\Users\bozena.szymanska\Documents\wyniki\wyniki 2021\Maria Szubert\1.sdm-Result Data.txt	C3	miR31-3p	Target	65	re	28.78017	28.78017	
C:\Users\bozena.szymanska\Documents\wyniki\wyniki 2021\Maria Szubert\1.sdm-Result Data.txt	C4	miR31-3p	Target	65	re	28.58131	28.58131	
C:\Users\bozena.szymanska\Documents\wyniki\wyniki 2021\Maria Szubert\1.sdm-Result Data.txt	B3	miR31-3p	Target	64	re	35.040085	35.040085	
C:\Users\bozena.szymanska\Documents\wyniki\wyniki 2021\Maria Szubert\1.sdm-Result Data.txt	B4	miR31-3p	Target	64	re	34.72563	34.72563	
C:\Users\bozena.szymanska\Documents\wyniki\wyniki 2021\Maria Szubert\1.sdm-Result Data.txt	A3	miR31-3p	Target	63	re	27.122057	27.122057	
C:\Users\bozena.szymanska\Documents\wyniki\wyniki 2021\Maria Szubert\1.sdm-Result Data.txt	A4	miR31-3p	Target	63	re	27.241478	27.241478	
C:\Users\bozena.szymanska\Documents\wyniki\wyniki 2021\Maria Szubert\1.sdm-Result Data.txt	H3	miR31-3p	Target	62	re	25.837557	25.837557	
C:\Users\bozena.szymanska\Documents\wyniki\wyniki 2021\Maria Szubert\1.sdm-Result Data.txt	H4	miR31-3p	Target	62	re	25.791153	25.791153	
C:\Users\bozena.szymanska\Documents\wyniki\wyniki 2021\Maria Szubert\1.sdm-Result Data.txt	G3	miR31-3p	Target	61	re	undetermined	40.0	
C:\Users\bozena.szymanska\Documents\wyniki\wyniki 2021\Maria Szubert\1.sdm-Result Data.txt	G4	miR31-3p	Target	61	re	undetermined	40.0	
C:\Users\bozena.szymanska\Documents\wyniki\wyniki 2021\Maria Szubert\1.sdm-Result Data.txt	F3	miR31-3p	Target	60	re	undetermined	40.0	
C:\Users\bozena.szymanska\Documents\wyniki\wyniki 2021\Maria Szubert\1.sdm-Result Data.txt	F4	miR31-3p	Target	60	re	undetermined	40.0	
C:\Users\bozena.szymanska\Documents\wyniki\wyniki 2021\Maria Szubert\2.sdm-Result Data.txt	A3	miR31-3p	Target	109	te	29.761341	29.761341	
C:\Users\bozena.szymanska\Documents\wyniki\wyniki 2021\Maria Szubert\2.sdm-Result Data.txt	A4	miR31-3p	Target	109	te	29.657122	29.657122	
C:\Users\bozena.szymanska\Documents\wyniki\wyniki 2021\Maria Szubert\1.sdm-Result Data.txt	H3	miR31-3p	Target	108	te	27.94342	27.94342	
C:\Users\bozena.szymanska\Documents\wyniki\wyniki 2021\Maria Szubert\1.sdm-Result Data.txt	H4	miR31-3p	Target	108	te	27.83925	27.83925	
C:\Users\bozena.szymanska\Documents\wyniki\wyniki 2021\Maria Szubert\1.sdm-Result Data.txt	G3	miR31-3p	Target	107	te	36.824257	36.824257	
C:\Users\bozena.szymanska\Documents\wyniki\wyniki 2021\Maria Szubert\1.sdm-Result Data.txt	G4	miR31-3p	Target	107	te	38.049824	38.049824	
C:\Users\bozena.szymanska\Documents\wyniki\wyniki 2021\Maria Szubert\1.sdm-Result Data.txt	F3	miR31-3p	Target	106	te	27.720922	27.720922	
C:\Users\bozena.szymanska\Documents\wyniki\wyniki 2021\Maria Szubert\1.sdm-Result Data.txt	F4	miR31-3p	Target	106	te	27.749819	27.749819	
C:\Users\bozena.szymanska\Documents\wyniki\wyniki 2021\Maria Szubert\1.sdm-Result Data.txt	E3	miR31-3p	Target	105	te	undetermined	40.0	
C:\Users\bozena.szymanska\Documents\wyniki\wyniki 2021\Maria Szubert\1.sdm-Result Data.txt	E4	miR31-3p	Target	105	te	undetermined	40.0	
C:\Users\bozena.szymanska\Documents\wyniki\wyniki 2021\Maria Szubert\2.sdm-Result Data.txt	F3	miR31-3p	Target	114	te	30.508537	30.508537	
C:\Users\bozena.szymanska\Documents\wyniki\wyniki 2021\Maria Szubert\2.sdm-Result Data.txt	F4	miR31-3p	Target	114	te	30.724037	30.724037	
C:\Users\bozena.szymanska\Documents\wyniki\wyniki 2021\Maria Szubert\2.sdm-Result Data.txt	G3	miR31-3p	Target	115	te	31.541485	31.541485	
C:\Users\bozena.szymanska\Documents\wyniki\wyniki 2021\Maria Szubert\2.sdm-Result Data.txt	G4	miR31-3p	Target	115	te	31.412952	31.412952	
C:\Users\bozena.szymanska\Documents\wyniki\wyniki 2021\Maria Szubert\2.sdm-Result Data.txt	D3	miR31-3p	Target	112	te	28.78955	28.78955	
C:\Users\bozena.szymanska\Documents\wyniki\wyniki 2021\Maria Szubert\2.sdm-Result Data.txt	D4	miR31-3p	Target	112	te	28.703526	28.703526	
C:\Users\bozena.szymanska\Documents\wyniki\wyniki 2021\Maria Szubert\2.sdm-Result Data.txt	E3	miR31-3p	Target	113	te	32.18386	32.18386	
C:\Users\bozena.szymanska\Documents\wyniki\wyniki 2021\Maria Szubert\2.sdm-Result Data.txt	E4	miR31-3p	Target	113	te	31.726318	31.726318	
C:\Users\bozena.szymanska\Documents\wyniki\wyniki 2021\Maria Szubert\2.sdm-Result Data.txt	B3	miR31-3p	Target	110	te	30.21851	30.21851	
C:\Users\bozena.szymanska\Documents\wyniki\wyniki 2021\Maria Szubert\2.sdm-Result Data.txt	B4	miR31-3p	Target	110	te	30.21895	30.21895	
C:\Users\bozena.szymanska\Documents\wyniki\wyniki 2021\Maria Szubert\1.sdm-Result Data.txt	D3	miR31-3p	Target	58	re	25.03864	25.03864	
C:\Users\bozena.szymanska\Documents\wyniki\wyniki 2021\Maria Szubert\1.sdm-Result Data.txt	D4	miR31-3p	Target	58	re	24.786568	24.786568	
C:\Users\bozena.szymanska\Documents\wyniki\wyniki 2021\Maria Szubert\2.sdm-Result Data.txt	C3	miR31-3p	Target	111	te	27.312202	27.312202	
C:\Users\bozena.szymanska\Documents\wyniki\wyniki 2021\Maria Szubert\2.sdm-Result Data.txt	C4	miR31-3p	Target	111	te	27.358295	27.358295	
C:\Users\bozena.szymanska\Documents\wyniki\wyniki 2021\Maria Szubert\1.sdm-Result Data.txt	C3	miR31-3p	Target	57	rj	25.11224	25.11224	
C:\Users\bozena.szymanska\Documents\wyniki\wyniki 2021\Maria Szubert\1.sdm-Result Data.txt	C4	miR31-3p	Target	57	rj	25.08223	25.08223	
C:\Users\bozena.szymanska\Documents\wyniki\wyniki 2021\Maria Szubert\1.sdm-Result Data.txt	E3	miR31-3p	Target	59	re	30.28295	30.28295	
C:\Users\bozena.szymanska\Documents\wyniki\wyniki 2021\Maria Szubert\1.sdm-Result Data.txt	E4	miR31-3p	Target	59	re	30.044348	30.044348	
C:\Users\bozena.szymanska\Documents\wyniki\wyniki 2021\Maria Szubert\1.sdm-Result Data.txt	H3	miR31-3p	Target	54	re	undetermined	40.0	
C:\Users\bozena.szymanska\Documents\wyniki\wyniki 2021\Maria Szubert\1.sdm-Result Data.txt	H4	miR31-3p	Target	54	re	undetermined	40.0	
C:\Users\bozena.szymanska\Documents\wyniki\wyniki 2021\Maria Szubert\1.sdm-Result Data.txt	G3	miR31-3p	Target	53	re	undetermined	40.0	
C:\Users\bozena.szymanska\Documents\wyniki\wyniki 2021\Maria Szubert\1.sdm-Result Data.txt	G4	miR31-3p	Target	53	re	undetermined	40.0	
C:\Users\bozena.szymanska\Documents\wyniki\wyniki 2021\Maria Szubert\1.sdm-Result Data.txt	B3	miR31-3p	Target	56	re	undetermined	40.0	
C:\Users\bozena.szymanska\Documents\wyniki\wyniki 2021\Maria Szubert\1.sdm-Result Data.txt	B4	miR31-3p	Target	56	re	undetermined	40.0	
C:\Users\bozena.szymanska\Documents\wyniki\wyniki 2021\Maria Szubert\1.sdm-Result Data.txt	A3	miR31-3p	Target	55	re	35.31664	35.31664	
C:\Users\bozena.szymanska\Documents\wyniki\wyniki 2021\Maria Szubert\1.sdm-Result Data.txt	A4	miR31-3p	Target	55	re	35.30861	35.30861	
C:\Users\bozena.szymanska\Documents\wyniki\wyniki 2021\Maria Szubert\1.sdm-Result Data.txt	D3	miR31-3p	Target	50	re	27.344883	27.344883	
C:\Users\bozena.szymanska\Documents\wyniki\wyniki 2021\Maria Szubert\1.sdm-Result Data.txt	D4	miR31-3p	Target	50	re	27.260738	27.260738	
C:\Users\bozena.szymanska\Documents\wyniki\wyniki 2021\Maria Szubert\1.sdm-Result Data.txt	F3	miR31-3p	Target	52	re	undetermined	40.0	
C:\Users\bozena.szymanska\Documents\wyniki\wyniki 2021\Maria Szubert\1.sdm-Result Data.txt	F4	miR31-3p	Target	52	re	undetermined	40.0	
C:\Users\bozena.szymanska\Documents\wyniki\wyniki 2021\Maria Szubert\1.sdm-Result Data.txt	E3	miR31-3p	Target	51	re	24.209766	24.209766	
C:\Users\bozena.szymanska\Documents\wyniki\wyniki 2021\Maria Szubert\1.sdm-Result Data.txt	E4	miR31-3p	Target	51	re	24.39135	24.39135	
C:\Users\bozena.szymanska\Documents\wyniki\wyniki 2021\Maria Szubert\1.sdm-Result Data.txt	F3	miR31-3p	Target	80	rs	28.373068	28.373068	
C:\Users\bozena.szymanska\Documents\wyniki\wyniki 2021\Maria Szubert\1.sdm-Result Data.txt	F4	miR31-3p	Target	80	rs	28.431507	28.431507	
C:\Users\bozena.szymanska\Documents\wyniki\wyniki 2021\Maria Szubert\1.sdm-Result Data.txt	G3	miR31-3p	Target	81	rs	37.914715	37.914715	
C:\Users\bozena.szymanska\Documents\wyniki\wyniki 2021\Maria Szubert\1.sdm-Result Data.txt	G4	miR31-3p	Target	81	rs	38.31959	38.31959	
C:\Users\bozena.szymanska\Documents\wyniki\wyniki 2021\Maria Szubert\1.sdm-Result Data.txt	E3	miR31-3p	Target	100	te	undetermined	40.0	
C:\Users\bozena.szymanska\Documents\wyniki\wyniki 2021\Maria Szubert\1.sdm-Result Data.txt	E4	miR31-3p	Target	100	te	undetermined	40.0	
C:\Users\bozena.szymanska\Documents\wyniki\wyniki 2021\Maria Szubert\1.sdm-Result Data.txt	F3	miR31-3p	Target	101	te	34.941483	34.941483	
C:\Users\bozena.szymanska\Documents\wyniki\wyniki 2021\Maria Szubert\1.sdm-Result Data.txt	F4	miR31-3p	Target	101	te	34.79011	34.79011	
C:\Users\bozena.szymanska\Documents\wyniki\wyniki 2021\Maria Szubert\1.sdm-Result Data.txt	B3	miR31-3p	Target	102	te	28.516462	28.516462	
C:\Users\bozena.szymanska\Documents\wyniki\wyniki 2021\Maria Szubert\1.sdm-Result Data.txt	B4	miR31-3p	Target	102	te	28.484188	28.484188	
C:\Users\bozena.szymanska\Documents\wyniki\wyniki 2021\Maria Szubert\1.sdm-Result Data.txt	C3	miR31-3p	Target	103	te	29.345678	29.345678	
C:\Users\bozena.szymanska\Documents\wyniki\wyniki 2021\Maria Szubert\1.sdm-Result Data.txt	C4	miR31-3p	Target	103	te	29.654715	29.654715	
C:\Users\bozena.szymanska\Documents\wyniki\wyniki 2021\Maria Szubert\1.sdm-Result Data.txt	D3	miR31-3p	Target	104	te	27.39744	27.39744	
C:\Users\bozena.szymanska\Documents\wyniki\wyniki 2021\Maria Szubert\1.sdm-Result Data.txt	D4	miR31-3p	Target	104	te	27.320234	27.320234	
C:\Users\bozena.szymanska\Documents\wyniki\wyniki 2021\Maria Szubert\1.sdm-Result Data.txt	C3	miR31-3p	Target	85	rs	undetermined	40.0	
C:\Users\bozena.szymanska\Documents\wyniki\wyniki 2021\Maria Szubert\1.sdm-Result Data.txt	C4	miR31-3p	Target	85	rs	undetermined	40.0	
C:\Users\bozena.szymanska\Documents\wyniki\wyniki 2021\Maria Szubert\1.sdm-Result Data.txt	B3	miR31-3p	Target	84	rs	undetermined	40.0	
C:\Users\bozena.szymanska\Documents\wyniki\wyniki 2021\Maria Szubert\1.sdm-Result Data.txt	B4	miR31-3p	Target	84	rs	undetermined	40.0	
C:\Users\bozena.szymanska\Documents\wyniki\wyniki 2021\Maria Szubert\1.sdm-Result Data.txt	A3	miR31-3p	Target	83	rs	undetermined	40.0	
C:\Users\bozena.szymanska\Documents\wyniki\wyniki 2021\Maria Szubert\1.sdm-Result Data.txt	A4	miR31-3p	Target	83	rs	undetermined	40.0	
C:\Users\bozena.szymanska\Documents\wyniki\wyniki 2021\Maria Szubert\1.sdm-Result Data.txt	H3	miR31-3p	Target	82	rs	31.267643	31.267643	
C:\Users\bozena.szymanska\Documents\wyniki\wyniki 2021\Maria Szubert\1.sdm-Result Data.txt	H4	miR31-3p	Target	82	rs	31.498947	31.498947	
C:\Users\bozena.szymanska\Documents\wyniki\wyniki 2021\Maria Szubert\1.sdm-Result Data.txt	G3	miR31-3p	Target	89	rs	26.34227	26.34227	
C:\Users\bozena.szymanska\Documents\wyniki\wyniki 2021\Maria Szubert\1.sdm-Result Data.txt	G4	miR31-3p	Target	89	rs	26.11967	26.11967	
C:\Users\bozena.szymanska\Documents\wyniki\wyniki 2021\Maria Szubert\1.sdm-Result Data.txt	F3	miR31-3p	Target	88	rs	29.06776	29.06776	
C:\Users\bozena.szymanska\Documents\wyniki\wyniki 2021\Maria Szubert\1.sdm-Result Data.txt	F4	miR31-3p	Target	88	rs	28.853994	28.853994	
C:\Users\bozena.szymanska\Documents\wyniki\wyniki 2021\Maria Szubert\1.sdm-Result Data.txt	E3	miR31-3p	Target	87	rs	32.44248	32.44248	
C:\Users\bozena.szymanska\Documents\wyniki\wyniki 2021\Maria Szubert\1.sdm-Result Data.txt	E4	miR31-3p	Target	87	rs	32.067596	32.067596	
C:\Users\bozena.szymanska\Documents\wyniki\wyniki 2021\Maria Szubert\1.sdm-Result Data.txt	D3	miR31-3p	Target	86	rs	26.694296	26.694296	
C:\Users\bozena.szymanska\Documents\wyniki\wyniki 2021\Maria Szubert\1.sdm-Result Data.txt	D4	miR31-3p	Target	86	rs	26.607954	26.607954	
C:\Users\bozena.szymanska\Documents\wyniki\wyniki 2021\Maria Szubert\3.sdm-Result Data.txt	F3	miR31-3p	Target	70	rj	20.507181	20.507181	
C:\Users\bozena.szymanska\Documents\wyniki\wyniki 2021\Maria Szubert\3.sdm-Result Data.txt	F4	miR31-3p	Target	70	rj	20.577236	20.577236	
C:\Users\bozena.szymanska\Documents\wyniki\wyniki 2021\Maria Szubert\1.sdm-Result Data.txt	E3	miR31-3p	Target	79	rs	undetermined	40.0	
C:\Users\bozena.szymanska\Documents\wyniki\wyniki 2021\Maria Szubert\1.sdm-Result Data.txt	E4	miR31-3p	Target	79	rs	undetermined	40.0	
C:\Users\bozena.szymanska\Documents\wyniki\wyniki 2021\Maria Szubert\3.sdm-Result Data.txt	D3	miR31-3p	Target	72	rs	27.324568	27.324568	
C:\Users\bozena.szymanska\Documents\wyniki\wyniki 2021\Maria Szubert\3.sdm-Result Data.txt	D4	miR31-3p	Target	72	rs	27.166424	27.166424	
C:\Users\bozena.szymanska\Documents\wyniki\wyniki 2021\Maria Szubert\3.sdm-Result Data.txt	C3	miR31-3p	Target	71	rs	33.9757	33.9757	
C:\Users\bozena.szymanska\Documents\wyniki\wyniki 2021\Maria Szubert\3.sdm-Result Data.txt	C4	miR31-3p	Target	71	rs	33.850002	33.850002	
C:\Users\bozena.szymanska\Documents\wyniki\wyniki 2021\Maria Szubert\1.sdm-Result Data.txt	H3	miR31-3p	Target	74	rs	24.905426	24.905426	
C:\Users\bozena.szymanska\Documents\wyniki\wyniki 2021\Maria Szubert\1.sdm-Result Data.txt	H4	miR31-3p	Target	74	rs	25.005028	25.005028	
C:\Users\bozena.szymanska\Documents\wyniki\wyniki 2021\Maria Szubert\1.sdm-Result Data.txt	G3	miR31-3p	Target	73	rs	28.191885	28.191885	
C:\Users\bozena.szymanska\Documents\wyniki\wyniki 2021\Maria Szubert\1.sdm-Result Data.txt	G4	miR31-3p	Target	73	rs	28.356762	28.356762	
C:\Users\bozena.szymanska\Documents\wyniki\wyniki 2021\Maria Szubert\1.sdm-Result Data.txt	B3	miR31-3p	Target	76	rs	29.854689	29.854689	
C:\Users\bozena.szymanska\Documents\wyniki\wyniki 2021\Maria Szubert\1.sdm-Result Data.txt	B4	miR31-3p	Target	76	rs	29.886097	29.886097	
C:\Users\bozena.szymanska\Documents\wyniki\wyniki 2021\Maria Szubert\1.sdm-Result Data.txt	A3	miR31-3p	Target	75	rs	32.867786	32.867786	
C:\Users\bozena.szymanska\Documents\wyniki\wyniki 2021\Maria Szubert\1.sdm-Result Data.txt	A4	miR31-3p	Target	75	rs	32.958366	32.958366	
C:\Users\bozena.szymanska\Documents\wyniki\wyniki 2021\Maria Szubert\1.sdm-Result Data.txt	D3	miR31-3p	Target	78	rs	27.993708	27.993708	
C:\Users\bozena.szymanska\Documents\wyniki\wyniki 2021\Maria Szubert\1.sdm-Result Data.txt	D4	miR31-3p	Target	78	rs	28.113941	28.113941	
C:\Users\bozena.szymanska\Documents\wyniki\wyniki 2021\Maria Szubert\1.sdm-Result Data.txt	C3	miR31-3p	Target	77	rs	25.294838	25.294838	
C:\Users\bozena.szymanska\Documents\wyniki\wyniki 2021\Maria Szubert\1.sdm-Result Data.txt	C4	miR31-3p	Target	77	rs	25.247583	25.247583	
C:\Users\bozena.szymanska\Documents\wyniki\wyniki 2021\Maria Szubert\2.sdm-Result Data.txt	H3	miR31-3p	Target	160	k	undetermined	40.0	
C:\Users\bozena.szymanska\Documents\wyniki\wyniki 2021\Maria Szubert\2.sdm-Result Data.txt	H4	miR31-3p	Target	160	k	undetermined	40.0	
C:\Users\bozena.szymanska\Documents\wyniki\wyniki 2021\Maria Szubert\2.sdm-Result Data.txt	B3	miR31-3p	Target	162	k	39.884575	39.884575	
C:\Users\bozena.szymanska\Documents\wyniki\wyniki 2021\Maria Szubert\2.sdm-Result Data.txt	B4	miR31-3p	Target	162	k	39.042377	39.042377	
C:\Users\bozena.szymanska\Documents\wyniki\wyniki 2021\Maria Szubert\2.sdm-Result Data.txt	A3	miR31-3p	Target	161	k	30.061485	30.061485	
C:\Users\bozena.szymanska\Documents\wyniki\wyniki 2021\Maria Szubert\2.sdm-Result Data.txt	A4	miR31-3p	Target	161	k	30.066319	30.066319	
C:\Users\bozena.szymanska\Documents\wyniki\wyniki 2021\Maria Szubert\2.sdm-Result Data.txt	H3	miR31-3p	Target	168	k	26.6384	26.6384	
C:\Users\bozena.szymanska\Documents\wyniki\wyniki 2021\Maria Szubert\2.sdm-Result Data.txt	H4	miR31-3p	Target	168	k	26.656876	26.656876	
C:\Users\bozena.szymanska\Documents\wyniki\wyniki 2021\Maria Szubert\2.sdm-Result Data.txt	G3	miR31-3p	Target	167	k	30.11096	30.11096	
C:\Users\bozena.szymanska\Documents\wyniki\wyniki 2021\Maria Szubert\2.sdm-Result Data.txt	G4	miR31-3p	Target	167	k	30.187653	30.187653	
C:\Users\bozena.szymanska\Documents\wyniki\wyniki 2021\Maria Szubert\3.sdm-Result Data.txt	A3	miR31-3p	Target	169	k	32.398655	32.398655	
C:\Users\bozena.szymanska\Documents\wyniki\wyniki 2021\Maria Szubert\3.sdm-Result Data.txt	A4	miR31-3p	Target	169	k	32.33023	32.33023	
C:\Users\bozena.szymanska\Documents\wyniki\wyniki 2021\Maria Szubert\2.sdm-Result Data.txt	D3	miR31-3p	Target	164	k	29.706352	29.706352	
C:\Users\bozena.szymanska\Documents\wyniki\wyniki 2021\Maria Szubert\2.sdm-Result Data.txt	D4	miR31-3p	Target	164	k	29.87342	29.87342	
C:\Users\bozena.szymanska\Documents\wyniki\wyniki 2021\Maria Szubert\2.sdm-Result Data.txt	C3	miR31-3p	Target	163	k	32.1587	32.1587	
C:\Users\bozena.szymanska\Documents\wyniki\wyniki 2021\Maria Szubert\2.sdm-Result Data.txt	C4	miR31-3p	Target	163	k	32.13166	32.13166	
C:\Users\bozena.szymanska\Documents\wyniki\wyniki 2021\Maria Szubert\2.sdm-Result Data.txt	F3	miR31-3p	Target	166	k	undetermined	40.0	
C:\Users\bozena.szymanska\Documents\wyniki\wyniki 2021\Maria Szubert\2.sdm-Result Data.txt	F4	miR31-3p	Target	166	k	undetermined	40.0	
C:\Users\bozena.szymanska\Documents\wyniki\wyniki 2021\Maria Szubert\2.sdm-Result Data.txt	E3	miR31-3p	Target	165	k	37.25567	37.25567	
C:\Users\bozena.szymanska\Documents\wyniki\wyniki 2021\Maria Szubert\2.sdm-Result Data.txt	E4	miR31-3p	Target	165	k	38.152855	38.152855	
C:\Users\bozena.szymanska\Documents\wyniki\wyniki 2021\Maria Szubert\1.sdm-Result Data.txt	C3	miR31-3p	Target	8	gn	undetermined	40.0	
C:\Users\bozena.szymanska\Documents\wyniki\wyniki 2021\Maria Szubert\1.sdm-Result Data.txt	C4	miR31-3p	Target	8	gn	undetermined	40.0	
C:\Users\bozena.szymanska\Documents\wyniki\wyniki 2021\Maria Szubert\3.sdm-Result Data.txt	C3	miR31-3p	Target	8	gn	undetermined	40.0	
C:\Users\bozena.szymanska\Documents\wyniki\wyniki 2021\Maria Szubert\3.sdm-Result Data.txt	C4	miR31-3p	Target	8	gn	undetermined	40.0	
C:\Users\bozena.szymanska\Documents\wyniki\wyniki 2021\Maria Szubert\1.sdm-Result Data.txt	D3	miR31-3p	Target	9	rs	undetermined	40.0	
C:\Users\bozena.szymanska\Documents\wyniki\wyniki 2021\Maria Szubert\1.sdm-Result Data.txt	D4	miR31-3p	Target	9	rs	undetermined	40.0	
C:\Users\bozena.szymanska\Documents\wyniki\wyniki 2021\Maria Szubert\3.sdm-Result Data.txt	D3	miR31-3p	Target	9	rs	undetermined	40.0	
C:\Users\bozena.szymanska\Documents\wyniki\wyniki 2021\Maria Szubert\3.sdm-Result Data.txt	D4	miR31-3p	Target	9	rs	undetermined	40.0	
C:\Users\bozena.szymanska\Documents\wyniki\wyniki 2021\Maria Szubert\3.sdm-Result Data.txt	D3	miR31-3p	Target	6	gn	35.989403	35.989403	
C:\Users\bozena.szymanska\Documents\wyniki\wyniki 2021\Maria Szubert\3.sdm-Result Data.txt	D4	miR31-3p	Target	6	gn	35.354733	35.354733	
C:\Users\bozena.szymanska\Documents\wyniki\wyniki 2021\Maria Szubert\3.sdm-Result Data.txt	E3	miR31-3p	Target	7	gn	undetermined	40.0	
C:\Users\bozena.szymanska\Documents\wyniki\wyniki 2021\Maria Szubert\3.sdm-Result Data.txt	E4	miR31-3p	Target	7	gn	undetermined	40.0	
C:\Users\bozena.szymanska\Documents\wyniki\wyniki 2021\Maria Szubert\1.sdm-Result Data.txt	G3	miR31-3p	Target	149	k	36.12868	36.12868	
C:\Users\bozena.szymanska\Documents\wyniki\wyniki 2021\Maria Szubert\1.sdm-Result Data.txt	G4	miR31-3p	Target	149	k	35.218094	35.218094	
C:\Users\bozena.szymanska\Documents\wyniki\wyniki 2021\Maria Szubert\1.sdm-Result Data.txt	H3	miR31-3p	Target	90	rs	30.896437	30.896437	
C:\Users\bozena.szymanska\Documents\wyniki\wyniki 2021\Maria Szubert\1.sdm-Result Data.txt	H4	miR31-3p	Target	90	rs	30.74695	30.74695	
C:\Users\bozena.szymanska\Documents\wyniki\wyniki 2021\Maria Szubert\1.sdm-Result Data.txt	B3	miR31-3p	Target	92	rs	28.71301	28.71301	
C:\Users\bozena.szymanska\Documents\wyniki\wyniki 2021\Maria Szubert\1.sdm-Result Data.txt	B4	miR31-3p	Target	92	rs	28.704636	28.704636	
C:\Users\bozena.szymanska\Documents\wyniki\wyniki 2021\Maria Szubert\1.sdm-Result Data.txt	A3	miR31-3p	Target	91	rs	33.74432	33.74432	
C:\Users\bozena.szymanska\Documents\wyniki\wyniki 2021\Maria Szubert\1.sdm-Result Data.txt	A4	miR31-3p	Target	91	rs	33.189835	33.189835	
C:\Users\bozena.szymanska\Documents\wyniki\wyniki 2021\Maria Szubert\1.sdm-Result Data.txt	G3	miR31-3p	Target	97	rs	28.255228	28.255228	
C:\Users\bozena.szymanska\Documents\wyniki\wyniki 2021\Maria Szubert\1.sdm-Result Data.txt	G4	miR31-3p	Target	97	rs	28.241215	28.241215	
C:\Users\bozena.szymanska\Documents\wyniki\wyniki 2021\Maria Szubert\2.sdm-Result Data.txt	G3	miR31-3p	Target	151	k	undetermined	40.0	
C:\Users\bozena.szymanska\Documents\wyniki\wyniki 2021\Maria Szubert\2.sdm-Result Data.txt	G4	miR31-3p	Target	151	k	undetermined	40.0	
C:\Users\bozena.szymanska\Documents\wyniki\wyniki 2021\Maria Szubert\1.sdm-Result Data.txt	H3	miR31-3p	Target	150	k	28.306995	28.306995	
C:\Users\bozena.szymanska\Documents\wyniki\wyniki 2021\Maria Szubert\1.sdm-Result Data.txt	H4	miR31-3p	Target	150	k	27.976048	27.976048	
C:\Users\bozena.szymanska\Documents\wyniki\wyniki 2021\Maria Szubert\1.sdm-Result Data.txt	H3	miR31-3p	Target	98	rs	25.342976	25.342976	
C:\Users\bozena.szymanska\Documents\wyniki\wyniki 2021\Maria Szubert\1.sdm-Result Data.txt	H4	miR31-3p	Target	98	rs	25.312275	25.312275	
C:\Users\bozena.szymanska\Documents\wyniki\wyniki 2021\Maria Szubert\1.sdm-Result Data.txt	A3	miR31-3p	Target	99	rs	29.887133	29.887133	
C:\Users\bozena.szymanska\Documents\wyniki\wyniki 2021\Maria Szubert\1.sdm-Result Data.txt	A4	miR31-3p	Target	99	rs	29.9516	29.9516	
C:\Users\bozena.szymanska\Documents\wyniki\wyniki 2021\Maria Szubert\1.sdm-Result Data.txt	H1	miR1-3p	Target	90	rs	28.092705	28.092705	
C:\Users\bozena.szymanska\Documents\wyniki\wyniki 2021\Maria Szubert\1.sdm-Result Data.txt	H2	miR1-3p	Target	90	rs	27.555216	27.555216	
C:\Users\bozena.szymanska\Documents\wyniki\wyniki 2021\Maria Szubert\1.sdm-Result Data.txt	A1	miR1-3p	Target	91	rs	22.029575	22.029575	
C:\Users\bozena.szymanska\Documents\wyniki\wyniki 2021\Maria Szubert\1.sdm-Result Data.txt	A2	miR1-3p	Target	91	rs	22.007698	22.007698	
C:\Users\bozena.szymanska\Documents\wyniki\wyniki 2021\Maria Szubert\1.sdm-Result Data.txt	C3	miR31-3p	Target	93	rs	30.50107	30.50107	
C:\Users\bozena.szymanska\Documents\wyniki\wyniki 2021\Maria Szubert\1.sdm-Result Data.txt	C4	miR31-3p	Target	93	rs	30.146597	30.146597	
C:\Users\bozena.szymanska\Documents\wyniki\wyniki 2021\Maria Szubert\1.sdm-Result Data.txt	D3	miR31-3p	Target	94	rs	25.550905	25.550905	
C:\Users\bozena.szymanska\Documents\wyniki\wyniki 2021\Maria Szubert\1.sdm-Result Data.txt	D4	miR31-3p	Target	94	rs	25.775846	25.775846	
C:\Users\bozena.szymanska\Documents\wyniki\wyniki 2021\Maria Szubert\1.sdm-Result Data.txt	E3	miR31-3p	Target	95	rs	29.643269	29.643269	
C:\Users\bozena.szymanska\Documents\wyniki\wyniki 2021\Maria Szubert\1.sdm-Result Data.txt	E4	miR31-3p	Target	95	rs	29.85358	29.85358	
C:\Users\bozena.szymanska\Documents\wyniki\wyniki 2021\Maria Szubert\1.sdm-Result Data.txt	F3	miR31-3p	Target	96	rs	31.37019	31.37019	
C:\Users\bozena.szymanska\Documents\wyniki\wyniki 2021\Maria Szubert\1.sdm-Result Data.txt	F4	miR31-3p	Target	96	rs	31.12796	31.12796	
C:\Users\bozena.szymanska\Documents\wyniki\wyniki 2021\Maria Szubert\1.sdm-Result Data.txt	F1	miR1-3p	Target	96	rs	24.789822	24.789822	
C:\Users\bozena.szymanska\Documents\wyniki\wyniki 2021\Maria Szubert\1.sdm-Result Data.txt	F2	miR1-3p	Target	96	rs	24.970228	24.970228	
C:\Users\bozena.szymanska\Documents\wyniki\wyniki 2021\Maria Szubert\2.sdm-Result Data.txt	G3	miR31-3p	Target	159	k	undetermined	40.0	
C:\Users\bozena.szymanska\Documents\wyniki\wyniki 2021\Maria Szubert\2.sdm-Result Data.txt	G4	miR31-3p	Target	159	k	undetermined	40.0	
C:\Users\bozena.szymanska\Documents\wyniki\wyniki 2021\Maria Szubert\1.sdm-Result Data.txt	G1	miR1-3p	Target	97	rs	29.247475	29.247475	
C:\Users\bozena.szymanska\Documents\wyniki\wyniki 2021\Maria Szubert\1.sdm-Result Data.txt	G2	miR1-3p	Target	97	rs	29.111814	29.111814	
C:\Users\bozena.szymanska\Documents\wyniki\wyniki 2021\Maria Szubert\2.sdm-Result Data.txt	F3	miR31-3p	Target	158	k	33.73515	33.73515	
C:\Users\bozena.szymanska\Documents\wyniki\wyniki 2021\Maria Szubert\2.sdm-Result Data.txt	F4	miR31-3p	Target	158	k	34.418766	34.418766	
C:\Users\bozena.szymanska\Documents\wyniki\wyniki 2021\Maria Szubert\1.sdm-Result Data.txt	H1	miR1-3p	Target	98	rs	25.994	25.994	
C:\Users\bozena.szymanska\Documents\wyniki\wyniki 2021\Maria Szubert\1.sdm-Result Data.txt	H2	miR1-3p	Target	98	rs	25.602291	25.602291	
C:\Users\bozena.szymanska\Documents\wyniki\wyniki 2021\Maria Szubert\2.sdm-Result Data.txt	E3	miR31-3p	Target	157	k	undetermined	40.0	
C:\Users\bozena.szymanska\Documents\wyniki\wyniki 2021\Maria Szubert\2.sdm-Result Data.txt	E4	miR31-3p	Target	157	k	undetermined	40.0	
C:\Users\bozena.szymanska\Documents\wyniki\wyniki 2021\Maria Szubert\1.sdm-Result Data.txt	A1	miR1-3p	Target	99	rs	31.296738	31.296738	
C:\Users\bozena.szymanska\Documents\wyniki\wyniki 2021\Maria Szubert\1.sdm-Result Data.txt	A2	miR1-3p	Target	99	rs	31.115198	31.115198	
C:\Users\bozena.szymanska\Documents\wyniki\wyniki 2021\Maria Szubert\2.sdm-Result Data.txt	D3	miR31-3p	Target	156	k	27.847908	27.847908	
C:\Users\bozena.szymanska\Documents\wyniki\wyniki 2021\Maria Szubert\2.sdm-Result Data.txt	D4	miR31-3p	Target	156	k	27.984941	27.984941	
C:\Users\bozena.szymanska\Documents\wyniki\wyniki 2021\Maria Szubert\1.sdm-Result Data.txt	B1	miR1-3p	Target	92	rs	22.402962	22.402962	
C:\Users\bozena.szymanska\Documents\wyniki\wyniki 2021\Maria Szubert\1.sdm-Result Data.txt	B2	miR1-3p	Target	92	rs	22.446926	22.446926	
C:\Users\bozena.szymanska\Documents\wyniki\wyniki 2021\Maria Szubert\2.sdm-Result Data.txt	C3	miR31-3p	Target	155	k	36.66481	36.66481	
C:\Users\bozena.szymanska\Documents\wyniki\wyniki 2021\Maria Szubert\2.sdm-Result Data.txt	C4	miR31-3p	Target	155	k	38.45762	38.45762	
C:\Users\bozena.szymanska\Documents\wyniki\wyniki 2021\Maria Szubert\1.sdm-Result Data.txt	C1	miR1-3p	Target	93	rs	25.179527	25.179527	
C:\Users\bozena.szymanska\Documents\wyniki\wyniki 2021\Maria Szubert\1.sdm-Result Data.txt	C2	miR1-3p	Target	93	rs	24.996489	24.996489	
C:\Users\bozena.szymanska\Documents\wyniki\wyniki 2021\Maria Szubert\2.sdm-Result Data.txt	B3	miR31-3p	Target	154	k	undetermined	40.0	
C:\Users\bozena.szymanska\Documents\wyniki\wyniki 2021\Maria Szubert\2.sdm-Result Data.txt	B4	miR31-3p	Target	154	k	undetermined	40.0	
C:\Users\bozena.szymanska\Documents\wyniki\wyniki 2021\Maria Szubert\1.sdm-Result Data.txt	D1	miR1-3p	Target	94	rs	26.813238	26.813238	
C:\Users\bozena.szymanska\Documents\wyniki\wyniki 2021\Maria Szubert\1.sdm-Result Data.txt	D2	miR1-3p	Target	94	rs	26.45357	26.45357	
C:\Users\bozena.szymanska\Documents\wyniki\wyniki 2021\Maria Szubert\2.sdm-Result Data.txt	A3	miR31-3p	Target	153	k	31.719366	31.719366	
C:\Users\bozena.szymanska\Documents\wyniki\wyniki 2021\Maria Szubert\2.sdm-Result Data.txt	A4	miR31-3p	Target	153	k	33.29242	33.29242	
C:\Users\bozena.szymanska\Documents\wyniki\wyniki 2021\Maria Szubert\1.sdm-Result Data.txt	E1	miR1-3p	Target	95	rs	30.66151	30.66151	
C:\Users\bozena.szymanska\Documents\wyniki\wyniki 2021\Maria Szubert\1.sdm-Result Data.txt	E2	miR1-3p	Target	95	rs	30.225496	30.225496	
C:\Users\bozena.szymanska\Documents\wyniki\wyniki 2021\Maria Szubert\2.sdm-Result Data.txt	H3	miR31-3p	Target	152	k	undetermined	40.0	
C:\Users\bozena.szymanska\Documents\wyniki\wyniki 2021\Maria Szubert\2.sdm-Result Data.txt	H4	miR31-3p	Target	152	k	undetermined	40.0	
C:\Users\bozena.szymanska\Documents\wyniki\wyniki 2021\Maria Szubert\2.sdm-Result Data.txt	F3	miR31-3p	Target	138	te	29.15053	29.15053	
C:\Users\bozena.szymanska\Documents\wyniki\wyniki 2021\Maria Szubert\2.sdm-Result Data.txt	F4	miR31-3p	Target	138	te	29.171896	29.171896	
C:\Users\bozena.szymanska\Documents\wyniki\wyniki 2021\Maria Szubert\2.sdm-Result Data.txt	G3	miR31-3p	Target	139	te	31.378403	31.378403	
C:\Users\bozena.szymanska\Documents\wyniki\wyniki 2021\Maria Szubert\2.sdm-Result Data.txt	G4	miR31-3p	Target	139	te	30.902641	30.902641	
C:\Users\bozena.szymanska\Documents\wyniki\wyniki 2021\Maria Szubert\1.sdm-Result Data.txt	G1	miR1-3p	Target	89	rs	31.670553	31.670553	
C:\Users\bozena.szymanska\Documents\wyniki\wyniki 2021\Maria Szubert\1.sdm-Result Data.txt	G2	miR1-3p	Target	89	rs	31.890257	31.890257	
C:\Users\bozena.szymanska\Documents\wyniki\wyniki 2021\Maria Szubert\1.sdm-Result Data.txt	E11	miR200b-3p	Target	100	te	31.515156	31.515156	
C:\Users\bozena.szymanska\Documents\wyniki\wyniki 2021\Maria Szubert\1.sdm-Result Data.txt	E12	miR200b-3p	Target	100	te	31.6171	31.6171	
C:\Users\bozena.szymanska\Documents\wyniki\wyniki 2021\Maria Szubert\1.sdm-Result Data.txt	B9	miR200b-3p	Target	102	te	30.819475	30.819475	
C:\Users\bozena.szymanska\Documents\wyniki\wyniki 2021\Maria Szubert\1.sdm-Result Data.txt	B10	miR200b-3p	Target	102	te	31.364044	31.364044	
C:\Users\bozena.szymanska\Documents\wyniki\wyniki 2021\Maria Szubert\1.sdm-Result Data.txt	F11	miR200b-3p	Target	101	te	27.927176	27.927176	
C:\Users\bozena.szymanska\Documents\wyniki\wyniki 2021\Maria Szubert\1.sdm-Result Data.txt	F12	miR200b-3p	Target	101	te	28.339104	28.339104	
C:\Users\bozena.szymanska\Documents\wyniki\wyniki 2021\Maria Szubert\1.sdm-Result Data.txt	C9	miR200b-3p	Target	103	te	26.331003	26.331003	
C:\Users\bozena.szymanska\Documents\wyniki\wyniki 2021\Maria Szubert\1.sdm-Result Data.txt	C10	miR200b-3p	Target	103	te	26.014263	26.014263	
C:\Users\bozena.szymanska\Documents\wyniki\wyniki 2021\Maria Szubert\1.sdm-Result Data.txt	D9	miR200b-3p	Target	104	te	25.891527	25.891527	
C:\Users\bozena.szymanska\Documents\wyniki\wyniki 2021\Maria Szubert\1.sdm-Result Data.txt	D10	miR200b-3p	Target	104	te	25.69097	25.69097	
C:\Users\bozena.szymanska\Documents\wyniki\wyniki 2021\Maria Szubert\1.sdm-Result Data.txt	E9	miR200b-3p	Target	105	te	30.706242	30.706242	
C:\Users\bozena.szymanska\Documents\wyniki\wyniki 2021\Maria Szubert\1.sdm-Result Data.txt	E10	miR200b-3p	Target	105	te	30.699524	30.699524	
C:\Users\bozena.szymanska\Documents\wyniki\wyniki 2021\Maria Szubert\1.sdm-Result Data.txt	F9	miR200b-3p	Target	106	te	25.11439	25.11439	
C:\Users\bozena.szymanska\Documents\wyniki\wyniki 2021\Maria Szubert\1.sdm-Result Data.txt	F10	miR200b-3p	Target	106	te	25.207733	25.207733	
C:\Users\bozena.szymanska\Documents\wyniki\wyniki 2021\Maria Szubert\1.sdm-Result Data.txt	G9	miR200b-3p	Target	107	te	22.557983	22.557983	
C:\Users\bozena.szymanska\Documents\wyniki\wyniki 2021\Maria Szubert\1.sdm-Result Data.txt	G10	miR200b-3p	Target	107	te	22.44533	22.44533	
C:\Users\bozena.szymanska\Documents\wyniki\wyniki 2021\Maria Szubert\1.sdm-Result Data.txt	H9	miR200b-3p	Target	108	te	23.216301	23.216301	
C:\Users\bozena.szymanska\Documents\wyniki\wyniki 2021\Maria Szubert\1.sdm-Result Data.txt	H10	miR200b-3p	Target	108	te	22.971266	22.971266	
C:\Users\bozena.szymanska\Documents\wyniki\wyniki 2021\Maria Szubert\1.sdm-Result Data.txt	F1	miR1-3p	Target	80	rs	23.30566	23.30566	
C:\Users\bozena.szymanska\Documents\wyniki\wyniki 2021\Maria Szubert\1.sdm-Result Data.txt	F2	miR1-3p	Target	80	rs	22.909836	22.909836	
C:\Users\bozena.szymanska\Documents\wyniki\wyniki 2021\Maria Szubert\2.sdm-Result Data.txt	A9	miR200b-3p	Target	109	te	25.19792	25.19792	
C:\Users\bozena.szymanska\Documents\wyniki\wyniki 2021\Maria Szubert\2.sdm-Result Data.txt	A10	miR200b-3p	Target	109	te	25.181427	25.181427	
C:\Users\bozena.szymanska\Documents\wyniki\wyniki 2021\Maria Szubert\2.sdm-Result Data.txt	H3	miR31-3p	Target	140	te	29.279884	29.279884	
C:\Users\bozena.szymanska\Documents\wyniki\wyniki 2021\Maria Szubert\2.sdm-Result Data.txt	H4	miR31-3p	Target	140	te	29.368683	29.368683	
C:\Users\bozena.szymanska\Documents\wyniki\wyniki 2021\Maria Szubert\1.sdm-Result Data.txt	A1	miR1-3p	Target	83	rs	28.815298	28.815298	
C:\Users\bozena.szymanska\Documents\wyniki\wyniki 2021\Maria Szubert\1.sdm-Result Data.txt	A2	miR1-3p	Target	83	rs	29.964481	29.964481	
C:\Users\bozena.szymanska\Documents\wyniki\wyniki 2021\Maria Szubert\2.sdm-Result Data.txt	B3	miR31-3p	Target	142	te	30.673586	30.673586	
C:\Users\bozena.szymanska\Documents\wyniki\wyniki 2021\Maria Szubert\2.sdm-Result Data.txt	B4	miR31-3p	Target	142	te	30.493807	30.493807	
C:\Users\bozena.szymanska\Documents\wyniki\wyniki 2021\Maria Szubert\1.sdm-Result Data.txt	B1	miR1-3p	Target	84	rs	35.52217	35.52217	
C:\Users\bozena.szymanska\Documents\wyniki\wyniki 2021\Maria Szubert\1.sdm-Result Data.txt	B2	miR1-3p	Target	84	rs	35.849144	35.849144	
C:\Users\bozena.szymanska\Documents\wyniki\wyniki 2021\Maria Szubert\2.sdm-Result Data.txt	A3	miR31-3p	Target	141	te	29.82449	29.82449	
C:\Users\bozena.szymanska\Documents\wyniki\wyniki 2021\Maria Szubert\2.sdm-Result Data.txt	A4	miR31-3p	Target	141	te	29.926262	29.926262	
C:\Users\bozena.szymanska\Documents\wyniki\wyniki 2021\Maria Szubert\1.sdm-Result Data.txt	G1	miR1-3p	Target	81	rs	32.780323	32.780323	
C:\Users\bozena.szymanska\Documents\wyniki\wyniki 2021\Maria Szubert\1.sdm-Result Data.txt	G2	miR1-3p	Target	81	rs	31.428293	31.428293	
C:\Users\bozena.szymanska\Documents\wyniki\wyniki 2021\Maria Szubert\2.sdm-Result Data.txt	D3	miR31-3p	Target	144	te	undetermined	40.0	
C:\Users\bozena.szymanska\Documents\wyniki\wyniki 2021\Maria Szubert\2.sdm-Result Data.txt	D4	miR31-3p	Target	144	te	undetermined	40.0	
C:\Users\bozena.szymanska\Documents\wyniki\wyniki 2021\Maria Szubert\1.sdm-Result Data.txt	H1	miR1-3p	Target	82	rs	33.366257	33.366257	
C:\Users\bozena.szymanska\Documents\wyniki\wyniki 2021\Maria Szubert\1.sdm-Result Data.txt	H2	miR1-3p	Target	82	rs	33.31054	33.31054	
C:\Users\bozena.szymanska\Documents\wyniki\wyniki 2021\Maria Szubert\2.sdm-Result Data.txt	C3	miR31-3p	Target	143	te	33.647484	33.647484	
C:\Users\bozena.szymanska\Documents\wyniki\wyniki 2021\Maria Szubert\2.sdm-Result Data.txt	C4	miR31-3p	Target	143	te	33.327065	33.327065	
C:\Users\bozena.szymanska\Documents\wyniki\wyniki 2021\Maria Szubert\1.sdm-Result Data.txt	E1	miR1-3p	Target	87	rs	29.792788	29.792788	
C:\Users\bozena.szymanska\Documents\wyniki\wyniki 2021\Maria Szubert\1.sdm-Result Data.txt	E2	miR1-3p	Target	87	rs	29.757725	29.757725	
C:\Users\bozena.szymanska\Documents\wyniki\wyniki 2021\Maria Szubert\2.sdm-Result Data.txt	F3	miR31-3p	Target	146	te	33.507534	33.507534	
C:\Users\bozena.szymanska\Documents\wyniki\wyniki 2021\Maria Szubert\2.sdm-Result Data.txt	F4	miR31-3p	Target	146	te	33.356293	33.356293	
C:\Users\bozena.szymanska\Documents\wyniki\wyniki 2021\Maria Szubert\1.sdm-Result Data.txt	F1	miR1-3p	Target	88	rs	21.7424	21.7424	
C:\Users\bozena.szymanska\Documents\wyniki\wyniki 2021\Maria Szubert\1.sdm-Result Data.txt	F2	miR1-3p	Target	88	rs	22.110672	22.110672	
C:\Users\bozena.szymanska\Documents\wyniki\wyniki 2021\Maria Szubert\2.sdm-Result Data.txt	E3	miR31-3p	Target	145	te	undetermined	40.0	
C:\Users\bozena.szymanska\Documents\wyniki\wyniki 2021\Maria Szubert\2.sdm-Result Data.txt	E4	miR31-3p	Target	145	te	undetermined	40.0	
C:\Users\bozena.szymanska\Documents\wyniki\wyniki 2021\Maria Szubert\3.sdm-Result Data.txt	F3	miR31-3p	Target	148	k	undetermined	40.0	
C:\Users\bozena.szymanska\Documents\wyniki\wyniki 2021\Maria Szubert\3.sdm-Result Data.txt	F4	miR31-3p	Target	148	k	undetermined	40.0	
C:\Users\bozena.szymanska\Documents\wyniki\wyniki 2021\Maria Szubert\1.sdm-Result Data.txt	C1	miR1-3p	Target	85	rs	29.321459	29.321459	
C:\Users\bozena.szymanska\Documents\wyniki\wyniki 2021\Maria Szubert\1.sdm-Result Data.txt	C2	miR1-3p	Target	85	rs	29.383785	29.383785	
C:\Users\bozena.szymanska\Documents\wyniki\wyniki 2021\Maria Szubert\3.sdm-Result Data.txt	E3	miR31-3p	Target	147	k	undetermined	40.0	
C:\Users\bozena.szymanska\Documents\wyniki\wyniki 2021\Maria Szubert\3.sdm-Result Data.txt	E4	miR31-3p	Target	147	k	undetermined	40.0	
C:\Users\bozena.szymanska\Documents\wyniki\wyniki 2021\Maria Szubert\1.sdm-Result Data.txt	D1	miR1-3p	Target	86	rs	31.445526	31.445526	
C:\Users\bozena.szymanska\Documents\wyniki\wyniki 2021\Maria Szubert\1.sdm-Result Data.txt	D2	miR1-3p	Target	86	rs	31.158705	31.158705	
C:\Users\bozena.szymanska\Documents\wyniki\wyniki 2021\Maria Szubert\1.sdm-Result Data.txt	E1	miR1-3p	Target	79	rs	28.221426	28.221426	
C:\Users\bozena.szymanska\Documents\wyniki\wyniki 2021\Maria Szubert\1.sdm-Result Data.txt	E2	miR1-3p	Target	79	rs	27.97815	27.97815	
C:\Users\bozena.szymanska\Documents\wyniki\wyniki 2021\Maria Szubert\2.sdm-Result Data.txt	E3	miR31-3p	Target	129	te	30.526548	30.526548	
C:\Users\bozena.szymanska\Documents\wyniki\wyniki 2021\Maria Szubert\2.sdm-Result Data.txt	E4	miR31-3p	Target	129	te	30.792566	30.792566	
C:\Users\bozena.szymanska\Documents\wyniki\wyniki 2021\Maria Szubert\1.sdm-Result Data.txt	D1	miR1-3p	Target	78	rs	29.483194	29.483194	
C:\Users\bozena.szymanska\Documents\wyniki\wyniki 2021\Maria Szubert\1.sdm-Result Data.txt	D2	miR1-3p	Target	78	rs	29.238935	29.238935	
C:\Users\bozena.szymanska\Documents\wyniki\wyniki 2021\Maria Szubert\2.sdm-Result Data.txt	C3	miR31-3p	Target	127	te	29.304249	29.304249	
C:\Users\bozena.szymanska\Documents\wyniki\wyniki 2021\Maria Szubert\2.sdm-Result Data.txt	C4	miR31-3p	Target	127	te	29.429075	29.429075	
C:\Users\bozena.szymanska\Documents\wyniki\wyniki 2021\Maria Szubert\2.sdm-Result Data.txt	D3	miR31-3p	Target	128	te	35.15922	35.15922	
C:\Users\bozena.szymanska\Documents\wyniki\wyniki 2021\Maria Szubert\2.sdm-Result Data.txt	D4	miR31-3p	Target	128	te	34.5691	34.5691	
C:\Users\bozena.szymanska\Documents\wyniki\wyniki 2021\Maria Szubert\2.sdm-Result Data.txt	E9	miR200b-3p	Target	113	te	29.180418	29.180418	
C:\Users\bozena.szymanska\Documents\wyniki\wyniki 2021\Maria Szubert\2.sdm-Result Data.txt	E10	miR200b-3p	Target	113	te	38.883907	38.883907	
C:\Users\bozena.szymanska\Documents\wyniki\wyniki 2021\Maria Szubert\2.sdm-Result Data.txt	D9	miR200b-3p	Target	112	te	29.353893	29.353893	
C:\Users\bozena.szymanska\Documents\wyniki\wyniki 2021\Maria Szubert\2.sdm-Result Data.txt	D10	miR200b-3p	Target	112	te	29.285513	29.285513	
C:\Users\bozena.szymanska\Documents\wyniki\wyniki 2021\Maria Szubert\2.sdm-Result Data.txt	C9	miR200b-3p	Target	111	te	28.98972	28.98972	
C:\Users\bozena.szymanska\Documents\wyniki\wyniki 2021\Maria Szubert\2.sdm-Result Data.txt	C10	miR200b-3p	Target	111	te	28.968702	28.968702	
C:\Users\bozena.szymanska\Documents\wyniki\wyniki 2021\Maria Szubert\2.sdm-Result Data.txt	B9	miR200b-3p	Target	110	te	25.268906	25.268906	
C:\Users\bozena.szymanska\Documents\wyniki\wyniki 2021\Maria Szubert\2.sdm-Result Data.txt	B10	miR200b-3p	Target	110	te	25.340803	25.340803	
C:\Users\bozena.szymanska\Documents\wyniki\wyniki 2021\Maria Szubert\2.sdm-Result Data.txt	H9	miR200b-3p	Target	116	te	28.963425	28.963425	
C:\Users\bozena.szymanska\Documents\wyniki\wyniki 2021\Maria Szubert\2.sdm-Result Data.txt	H10	miR200b-3p	Target	116	te	28.963043	28.963043	
C:\Users\bozena.szymanska\Documents\wyniki\wyniki 2021\Maria Szubert\2.sdm-Result Data.txt	A9	miR200b-3p	Target	117	te	25.236046	25.236046	
C:\Users\bozena.szymanska\Documents\wyniki\wyniki 2021\Maria Szubert\2.sdm-Result Data.txt	A10	miR200b-3p	Target	117	te	25.202423	25.202423	
C:\Users\bozena.szymanska\Documents\wyniki\wyniki 2021\Maria Szubert\2.sdm-Result Data.txt	F9	miR200b-3p	Target	114	te	25.649319	25.649319	
C:\Users\bozena.szymanska\Documents\wyniki\wyniki 2021\Maria Szubert\2.sdm-Result Data.txt	F10	miR200b-3p	Target	114	te	25.770834	25.770834	
C:\Users\bozena.szymanska\Documents\wyniki\wyniki 2021\Maria Szubert\2.sdm-Result Data.txt	G9	miR200b-3p	Target	115	te	31.129824	31.129824	
C:\Users\bozena.szymanska\Documents\wyniki\wyniki 2021\Maria Szubert\2.sdm-Result Data.txt	G10	miR200b-3p	Target	115	te	31.08076	31.08076	
C:\Users\bozena.szymanska\Documents\wyniki\wyniki 2021\Maria Szubert\2.sdm-Result Data.txt	B9	miR200b-3p	Target	118	te	25.32327	25.32327	
C:\Users\bozena.szymanska\Documents\wyniki\wyniki 2021\Maria Szubert\2.sdm-Result Data.txt	B10	miR200b-3p	Target	118	te	25.348099	25.348099	
C:\Users\bozena.szymanska\Documents\wyniki\wyniki 2021\Maria Szubert\2.sdm-Result Data.txt	C9	miR200b-3p	Target	119	te	28.997341	28.997341	
C:\Users\bozena.szymanska\Documents\wyniki\wyniki 2021\Maria Szubert\2.sdm-Result Data.txt	C10	miR200b-3p	Target	119	te	29.019995	29.019995	
C:\Users\bozena.szymanska\Documents\wyniki\wyniki 2021\Maria Szubert\2.sdm-Result Data.txt	A3	miR31-3p	Target	133	te	26.965477	26.965477	
C:\Users\bozena.szymanska\Documents\wyniki\wyniki 2021\Maria Szubert\2.sdm-Result Data.txt	A4	miR31-3p	Target	133	te	27.05893	27.05893	
C:\Users\bozena.szymanska\Documents\wyniki\wyniki 2021\Maria Szubert\3.sdm-Result Data.txt	F1	miR1-3p	Target	70	rj	31.686634	31.686634	
C:\Users\bozena.szymanska\Documents\wyniki\wyniki 2021\Maria Szubert\3.sdm-Result Data.txt	F2	miR1-3p	Target	70	rj	31.77701	31.77701	
C:\Users\bozena.szymanska\Documents\wyniki\wyniki 2021\Maria Szubert\3.sdm-Result Data.txt	C1	miR1-3p	Target	71	rs	23.371048	23.371048	
C:\Users\bozena.szymanska\Documents\wyniki\wyniki 2021\Maria Szubert\3.sdm-Result Data.txt	C2	miR1-3p	Target	71	rs	23.373533	23.373533	
C:\Users\bozena.szymanska\Documents\wyniki\wyniki 2021\Maria Szubert\2.sdm-Result Data.txt	H3	miR31-3p	Target	132	te	26.856155	26.856155	
C:\Users\bozena.szymanska\Documents\wyniki\wyniki 2021\Maria Szubert\2.sdm-Result Data.txt	H4	miR31-3p	Target	132	te	26.855352	26.855352	
C:\Users\bozena.szymanska\Documents\wyniki\wyniki 2021\Maria Szubert\3.sdm-Result Data.txt	D1	miR1-3p	Target	72	rs	27.726213	27.726213	
C:\Users\bozena.szymanska\Documents\wyniki\wyniki 2021\Maria Szubert\3.sdm-Result Data.txt	D2	miR1-3p	Target	72	rs	27.890629	27.890629	
C:\Users\bozena.szymanska\Documents\wyniki\wyniki 2021\Maria Szubert\2.sdm-Result Data.txt	G3	miR31-3p	Target	131	te	28.688997	28.688997	
C:\Users\bozena.szymanska\Documents\wyniki\wyniki 2021\Maria Szubert\2.sdm-Result Data.txt	G4	miR31-3p	Target	131	te	28.620686	28.620686	
C:\Users\bozena.szymanska\Documents\wyniki\wyniki 2021\Maria Szubert\1.sdm-Result Data.txt	G1	miR1-3p	Target	73	rs	28.272995	28.272995	
C:\Users\bozena.szymanska\Documents\wyniki\wyniki 2021\Maria Szubert\1.sdm-Result Data.txt	G2	miR1-3p	Target	73	rs	27.90991	27.90991	
C:\Users\bozena.szymanska\Documents\wyniki\wyniki 2021\Maria Szubert\2.sdm-Result Data.txt	F3	miR31-3p	Target	130	te	31.402355	31.402355	
C:\Users\bozena.szymanska\Documents\wyniki\wyniki 2021\Maria Szubert\2.sdm-Result Data.txt	F4	miR31-3p	Target	130	te	31.490456	31.490456	
C:\Users\bozena.szymanska\Documents\wyniki\wyniki 2021\Maria Szubert\1.sdm-Result Data.txt	H1	miR1-3p	Target	74	rs	29.52457	29.52457	
C:\Users\bozena.szymanska\Documents\wyniki\wyniki 2021\Maria Szubert\1.sdm-Result Data.txt	H2	miR1-3p	Target	74	rs	29.477365	29.477365	
C:\Users\bozena.szymanska\Documents\wyniki\wyniki 2021\Maria Szubert\2.sdm-Result Data.txt	E3	miR31-3p	Target	137	te	32.395977	32.395977	
C:\Users\bozena.szymanska\Documents\wyniki\wyniki 2021\Maria Szubert\2.sdm-Result Data.txt	E4	miR31-3p	Target	137	te	32.277332	32.277332	
C:\Users\bozena.szymanska\Documents\wyniki\wyniki 2021\Maria Szubert\1.sdm-Result Data.txt	A1	miR1-3p	Target	75	rs	22.520666	22.520666	
C:\Users\bozena.szymanska\Documents\wyniki\wyniki 2021\Maria Szubert\1.sdm-Result Data.txt	A2	miR1-3p	Target	75	rs	22.659206	22.659206	
C:\Users\bozena.szymanska\Documents\wyniki\wyniki 2021\Maria Szubert\2.sdm-Result Data.txt	D3	miR31-3p	Target	136	te	31.625193	31.625193	
C:\Users\bozena.szymanska\Documents\wyniki\wyniki 2021\Maria Szubert\2.sdm-Result Data.txt	D4	miR31-3p	Target	136	te	31.62954	31.62954	
C:\Users\bozena.szymanska\Documents\wyniki\wyniki 2021\Maria Szubert\1.sdm-Result Data.txt	B1	miR1-3p	Target	76	rs	28.995016	28.995016	
C:\Users\bozena.szymanska\Documents\wyniki\wyniki 2021\Maria Szubert\1.sdm-Result Data.txt	B2	miR1-3p	Target	76	rs	29.088821	29.088821	
C:\Users\bozena.szymanska\Documents\wyniki\wyniki 2021\Maria Szubert\2.sdm-Result Data.txt	C3	miR31-3p	Target	135	te	29.841455	29.841455	
C:\Users\bozena.szymanska\Documents\wyniki\wyniki 2021\Maria Szubert\2.sdm-Result Data.txt	C4	miR31-3p	Target	135	te	29.852962	29.852962	
C:\Users\bozena.szymanska\Documents\wyniki\wyniki 2021\Maria Szubert\1.sdm-Result Data.txt	C1	miR1-3p	Target	77	rs	24.539694	24.539694	
C:\Users\bozena.szymanska\Documents\wyniki\wyniki 2021\Maria Szubert\1.sdm-Result Data.txt	C2	miR1-3p	Target	77	rs	24.764803	24.764803	
C:\Users\bozena.szymanska\Documents\wyniki\wyniki 2021\Maria Szubert\2.sdm-Result Data.txt	B3	miR31-3p	Target	134	te	28.906492	28.906492	
C:\Users\bozena.szymanska\Documents\wyniki\wyniki 2021\Maria Szubert\2.sdm-Result Data.txt	B4	miR31-3p	Target	134	te	28.942932	28.942932	
