# Supplementary material for: miRNA Expression Profiles in Ovarian Endometriosis and Two Types of Ovarian Cancer—Endometriosis-Associated Ovarian Cancer and High-Grade Ovarian Cancer
Source: Int J Mol Sci. 2023 Dec 14;24(24):17470. doi: 10.3390/ijms242417470 (PMC10743418; doi:10.3390/ijms242417470)
Supplement: Supplementary file 1 [file ijms-24-17470-s001.zip › Table S2.xlsx]

## Sheet: Sheet1
miEAA - miRNA Enrichment and Annotation -- Analysis results
Category	Subcategory	Enrichment	P-value	P-adjusted	Q-value	Expected	Observed	miRNAs/precursors
Pathways (miRWalk)	WP368 Mitochondrial LC Fatty Acid Beta Oxidation	over-represented	0.0046009	0.0046009	0.580125	0.396117	3	hsa-miR-31-3p; hsa-miR-1-3p; hsa-miR-191-5p
Pathways (miRWalk)	hsa04150 mTOR signaling pathway	over-represented	0.0053397	0.0053397	0.580125	1.56117	5	hsa-miR-31-3p; hsa-miR-1-3p; hsa-miR-191-5p; hsa-miR-200b-3p; hsa-miR-503-5p
Pathways (miRWalk)	P04393 Ras Pathway	over-represented	0.0068138	0.0068138	0.580125	1.64272	5	hsa-miR-31-3p; hsa-miR-1-3p; hsa-miR-191-5p; hsa-miR-200b-3p; hsa-miR-503-5p
Pathways (miRWalk)	hsa04060 Cytokine cytokine receptor interaction	over-represented	0.0131628	0.0131628	0.580125	1.88738	5	hsa-miR-31-3p; hsa-miR-1-3p; hsa-miR-191-5p; hsa-miR-200b-3p; hsa-miR-503-5p
Pathways (miRWalk)	WP143 Fatty Acid Beta Oxidation	over-represented	0.0156319	0.0156319	0.580125	0.605825	3	hsa-miR-31-3p; hsa-miR-1-3p; hsa-miR-191-5p
Pathways (miRWalk)	hsa00071 Fatty acid metabolism	over-represented	0.0173805	0.0173805	0.580125	0.629126	3	hsa-miR-31-3p; hsa-miR-1-3p; hsa-miR-191-5p
Pathways (miRWalk)	WP51 Regulation of Actin Cytoskeleton	over-represented	0.0188974	0.0188974	0.580125	2.03883	5	hsa-miR-31-3p; hsa-miR-1-3p; hsa-miR-191-5p; hsa-miR-200b-3p; hsa-miR-503-5p
Pathways (miRWalk)	WP734 Serotonin Receptor 4 6 7 and NR3C Signaling	over-represented	0.0192418	0.0192418	0.580125	0.652427	3	hsa-miR-1-3p; hsa-miR-191-5p; hsa-miR-200b-3p
Pathways (miRWalk)	hsa00020 Citrate cycle TCA cycle	over-represented	0.0222486	0.0222486	0.580125	0.687379	3	hsa-miR-1-3p; hsa-miR-191-5p; hsa-miR-503-5p
Pathways (miRWalk)	hsa04810 Regulation of actin cytoskeleton	over-represented	0.0226781	0.0226781	0.580125	2.12039	5	hsa-miR-31-3p; hsa-miR-1-3p; hsa-miR-191-5p; hsa-miR-200b-3p; hsa-miR-503-5p
Pathways (miRWalk)	hsa03030 DNA replication	over-represented	0.023309	0.023309	0.580125	0.699029	3	hsa-miR-31-3p; hsa-miR-1-3p; hsa-miR-503-5p
Pathways (miRWalk)	hsa00790 Folate biosynthesis	over-represented	0.0235694	0.0235694	0.580125	0.256311	2	hsa-miR-1-3p; hsa-miR-503-5p
Pathways (miRWalk)	hsa04720 Long term potentiation	over-represented	0.0237104	0.0237104	0.580125	1.32816	4	hsa-miR-1-3p; hsa-miR-191-5p; hsa-miR-200b-3p; hsa-miR-503-5p
Pathways (miRWalk)	WP500 Glycogen Metabolism	over-represented	0.0266667	0.0266667	0.580125	0.733981	3	hsa-miR-31-3p; hsa-miR-1-3p; hsa-miR-191-5p
Pathways (miRWalk)	WP134 Pentose Phosphate Pathway	over-represented	0.0324646	0.0324646	0.580125	0.302913	2	hsa-miR-1-3p; hsa-miR-191-5p
Pathways (miRWalk)	P00022 General transcription by RNA polymerase I	over-represented	0.034876	0.034876	0.580125	0.314563	2	hsa-miR-1-3p; hsa-miR-191-5p
Pathways (miRWalk)	WP437 EGF EGFR Signaling Pathway	over-represented	0.0366408	0.0366408	0.580125	2.3534	5	hsa-miR-31-3p; hsa-miR-1-3p; hsa-miR-191-5p; hsa-miR-200b-3p; hsa-miR-503-5p
Pathways (miRWalk)	hsa05216 Thyroid cancer	over-represented	0.0369537	0.0369537	0.580125	1.50291	4	hsa-miR-1-3p; hsa-miR-191-5p; hsa-miR-200b-3p; hsa-miR-503-5p
Pathways (miRWalk)	hsa00140 Steroid hormone biosynthesis	over-represented	0.0373596	0.0373596	0.580125	0.326214	2	hsa-miR-1-3p; hsa-miR-191-5p
Pathways (miRWalk)	P00005 Angiogenesis	over-represented	0.0383244	0.0383244	0.580125	2.3767	5	hsa-miR-31-3p; hsa-miR-1-3p; hsa-miR-191-5p; hsa-miR-200b-3p; hsa-miR-503-5p
Pathways (miRWalk)	WP1539 Angiogenesis	over-represented	0.0443531	0.0443531	0.580125	0.885437	3	hsa-miR-1-3p; hsa-miR-200b-3p; hsa-miR-503-5p
Pathways (miRWalk)	WP45 G1 to S cell cycle control	over-represented	0.0456377	0.0456377	0.580125	2.4699	5	hsa-miR-31-3p; hsa-miR-1-3p; hsa-miR-191-5p; hsa-miR-200b-3p; hsa-miR-503-5p
Pathways (miRWalk)	P00057 Wnt signaling pathway	over-represented	0.0476165	0.0476165	0.580125	2.4932	5	hsa-miR-31-3p; hsa-miR-1-3p; hsa-miR-191-5p; hsa-miR-200b-3p; hsa-miR-503-5p
Pathways (miRWalk)	P00056 VEGF signaling pathway	over-represented	0.0493017	0.0493017	0.580125	1.63107	4	hsa-miR-1-3p; hsa-miR-191-5p; hsa-miR-200b-3p; hsa-miR-503-5p
