# Supplementary material for: miRNA Expression Profiles in Ovarian Endometriosis and Two Types of Ovarian Cancer—Endometriosis-Associated Ovarian Cancer and High-Grade Ovarian Cancer
Source: Int J Mol Sci. 2023 Dec 14;24(24):17470. doi: 10.3390/ijms242417470 (PMC10743418; doi:10.3390/ijms242417470)
Supplement: Supplementary file 1 [file ijms-24-17470-s001.zip › Table S3.xlsx]

## Sheet: Sheet1
miEAA - miRNA Enrichment and Annotation -- Analysis results
MiRNA/precursor	Category	Number significant subcategories	Subcategory
hsa-miR-1-3p	Pathways (miRWalk)	364	P04380 Cortocotropin releasing factor receptor signaling pathway; hsa05221 Acute myeloid leukemia; P02785 Valine biosynthesis; P02748 Isoleucine biosynthesis; hsa00510 N Glycan biosynthesis; WP107 Translation Factors; WP357 Fatty Acid Biosynthesis; WP455 GPCRs Class A Rhodopsin like; hsa04950 Maturity onset diabetes of the young; hsa04320 Dorso ventral axis formation; P02769 Purine metabolism; WP…
hsa-miR-1-3p	total number	364	-
hsa-miR-191-5p	Pathways (miRWalk)	116	hsa05221 Acute myeloid leukemia; WP2059 Alzheimers Disease; hsa00620 Pyruvate metabolism; hsa04960 Aldosterone regulated sodium reabsorption; hsa04360 Axon guidance; WP107 Translation Factors; WP236 Adipogenesis; WP357 Fatty Acid Biosynthesis; hsa04150 mTOR signaling pathway; hsa04910 Insulin signaling pathway; P00047 PDGF signaling pathway; hsa00290 Valine leucine and isoleucine biosynthesis; hs…
hsa-miR-191-5p	total number	116	-
hsa-miR-200b-3p	Pathways (miRWalk)	114	WP2034 Leptin signaling pathway; P00021 FGF signaling pathway; hsa05221 Acute myeloid leukemia; WP236 Adipogenesis; hsa04150 mTOR signaling pathway; WP732 Serotonin Receptor 2 and ELK SRF GATA4 signaling; hsa04910 Insulin signaling pathway; WP138 Androgen receptor signaling pathway; P00047 PDGF signaling pathway; WP254 Apoptosis; hsa04320 Dorso ventral axis formation; P00012 Cadherin signaling pa…
hsa-miR-200b-3p	total number	114	-
hsa-miR-31-3p	Pathways (miRWalk)	53	WP2034 Leptin signaling pathway; hsa04350 TGF beta signaling pathway; P00021 FGF signaling pathway; WP306 Focal Adhesion; WP368 Mitochondrial LC Fatty Acid Beta Oxidation; hsa04270 Vascular smooth muscle contraction; P00005 Angiogenesis; P00031 Inflammation mediated by chemokine and cytokine signaling pathway; WP2256 Integrated Pancreatic Cancer Pathway; WP51 Regulation of Actin Cytoskeleton; hsa…
hsa-miR-31-3p	total number	53	-
hsa-miR-502-5p	Pathways (miRWalk)	1	hsa00310 Lysine degradation
hsa-miR-502-5p	total number	1	-
hsa-miR-503-5p	Pathways (miRWalk)	102	WP2034 Leptin signaling pathway; P00021 FGF signaling pathway; hsa05221 Acute myeloid leukemia; WP2059 Alzheimers Disease; hsa04614 Renin angiotensin system; WP236 Adipogenesis; hsa04150 mTOR signaling pathway; WP138 Androgen receptor signaling pathway; P00047 PDGF signaling pathway; hsa04310 Wnt signaling pathway; WP45 G1 to S cell cycle control; hsa04630 Jak STAT signaling pathway; WP2037 Prola…
hsa-miR-503-5p	total number	102	-
